# Supplementary material for: The Integrity of piRNA Clusters is Abolished by Insulators in the Drosophila Germline
Source: Genes (Basel). 2019 Mar 11;10(3):209. doi: 10.3390/genes10030209 (PMC6471301; doi:10.3390/genes10030209)
Supplement: Supplementary file 1 [file genes-10-00209-s001.zip]

Archive with 4 entries (4 files):
- Table S2.xlsx
- Table S3.xls
- Supplementary figures S1-S3.docx
- Table S1.docx
