# Supplementary material for: The Integrity of piRNA Clusters is Abolished by Insulators in the Drosophila Germline
Source: Genes (Basel). 2019 Mar 11;10(3):209. doi: 10.3390/genes10030209 (PMC6471301; doi:10.3390/genes10030209)
Supplement: Supplementary file 1 [file genes-10-00209-s001.zip › Table S2.xlsx]

## Sheet: Table S2
Table S2. piRNAs derived from distinct transposons and piRNA clusters accumulate in the ovaries of Su(Hw) mutants. Ovarian small RNAseq data*.
TE	KG10047(insHeT-A)_log2FC	KG09351(ins42AB)_log2FC			piRNA cluster	KG10047(insHeT-A)_log2FC	KG09351(ins42AB)_log2FC	TE content of piRNA clusters
TART-C	5.3071	8.94248			ML_48	1.93064	2.02312	Tc1, Roo, DMRT1, DMCR1
TART-B	6.32622	6.22669			ML_18	2.68656	3.10022	gypsy, Stalker, Blood, Doc etc
Tabor	1.53553	2.22434			ML_7	6.4861	5.98402	TART-B
gypsy5	2.26981	2.9719			ML_108	2.45056	2.73091	Baggins, Pogo, R1
TAHRE	2.18635	3.08178			ML_43	2.78944	7.59201	TAHRE
					ML_10	4.91317	5.43216	TART-B
					ML_113	4.10245	5.61888	Fw, Roo
					ML_118	1.63563	1.79468	1731, R1
					ML_101	2.6683	6.07708	TAHRE
					ML_14	4.40211	5.34029	TART
					ML_22	1.8613	3.47229	HeT-A, TART, TAHRE
					ML_19	6.62908	8.82798	gypsy5
* the cutoff 1.5 was set for log2(fold change)
