# Supplementary material for: The Integrity of piRNA Clusters is Abolished by Insulators in the Drosophila Germline
Source: Genes (Basel). 2019 Mar 11;10(3):209. doi: 10.3390/genes10030209 (PMC6471301; doi:10.3390/genes10030209)
Supplement: Supplementary file 1 [file genes-10-00209-s001.zip › Table S3.xls]

## Sheet: Table S3
	Table S3. Su(Hw) mutations cause accumulation of genic piRNAs
	Geneid	Chr,dm6	Start,dm6	End,dm6	Strand	Length	16481.0mm.SingleMapped.remTE.24-29.bam, RPKM	16481.SuHwvF.0mm.SingleMapped.remTE.24-29.bam, RPKM	KG10047_2.0mm.SingleMapped.remTE.24-29.bam, RPKM	KG10047.SuHwvF.0mm.SingleMapped.remTE.24-29.bam, RPKM	16481 SuHw/WT, log2FC, pc = 0.1	KG10047 SuHw/WT, log2FC, pc = 0.1	TE insertion (≤5 kb from the gene)
	CG32102	chr3L	12469072	12469784	-	713	0	38.44	0	37.93	8.59	8.57
	Tim17a1	chr3R	12363667	12364680	-	1014	0	20.02	0	13.33	7.65	7.07
1	e	chr3R	21229839	21237177	-	7339	0.01	19.41	0.02	5.14	7.46	5.42
	CG43295	chr3L	16105852	16106428	+	577	0	12.32	0.29	5.86	6.96	3.94
2	CG15914	chrX	15853421	15854970	+	1550	0.59	85.8	0.21	62.9	6.95	7.65
3	CG7376	chr3L	6174248	6178773	+	4526	0.05	16.82	0.06	10.4	6.81	6.08
	Jon65Aiv	chr3L	6039155	6040135	+	981	0	8.97	0	0.27	6.5	1.87
4	140up	chr3R	14124163	14125548	-	1386	0.28	29.54	0.66	16.88	6.3	4.48
	CG9360	chrX	11763474	11764590	-	1117	0	6.06	0	7.91	5.94	6.32
	GstD2	chr3R	12371971	12372704	+	734	0	5.53	1.47	4.96	5.82	1.69
	Jon65Aiii	chr3L	6050757	6051690	+	934	0	5.07	0	0	5.69	0
5	Rab8	chr3L	19867488	19871078	-	3591	0.66	39.39	0.19	14.26	5.69	5.65	+
6	CG34008	chr3R	20580683	20581522	-	840	0.18	14.1	0.1	4.33	5.65	4.48
7	SMC2	chr2R	14848621	14852653	-	4033	0.17	12.92	0.14	22.89	5.59	6.56
	CG1678	chrX	21402339	21402772	-	434	0	4.68	0	1.2	5.58	3.7
	betaTry	chr2R	11346325	11347137	+	813	0.09	9.16	0	0	5.57	0
	GstD4	chr3R	12374100	12374824	+	725	0	4.2	1.03	1.08	5.43	0.05
	GstD10	chr3R	12364776	12365735	-	960	0	3.88	0.09	2.17	5.31	3.6
	Peritrophin-A	chrX	20244647	20248197	+	3551	0.09	6.86	0	5.64	5.22	5.84
	nan	chr3L	14186249	14189648	-	3400	0	3.38	0	3.29	5.12	5.08
	CG14658	chr3R	4829911	4830513	-	603	0	3.37	0	0.43	5.12	2.41
	alphaTry	chr2R	11344260	11345119	-	860	0	3.15	0.1	0	5.02	-0.98
8	CG6762	chrX	17856974	17858433	+	1460	0.05	4.64	0.11	4.45	4.96	4.41
	CG42714	chr3L	6233491	6234056	-	566	0	2.99	0	0.92	4.95	3.35
	Gr21a	chr2L	780482	782885	+	2404	0	2.96	0	0.43	4.93	2.41
	GstD7	chr3R	12378500	12379255	+	756	0.1	5.82	2.09	3.78	4.88	0.83
9	Saf-B	chr3R	24817464	24822350	+	4887	0.16	7.27	0.24	4.1	4.84	3.63
	Jon25Bi	chr2L	4954279	4955144	-	866	0	2.74	0	0.3	4.83	2
	yip7	chr3L	6035216	6036175	+	960	0.08	4.58	0	0	4.7	0
	Jon25Biii	chr2L	4949941	4950767	-	827	0	2.46	0	0	4.68	0
	CG17098	chr2L	10651613	10654499	+	2887	0	2.46	0	1.17	4.68	3.67
	CG43135	chrX	4248377	4248657	+	281	0	2.41	0.3	0	4.65	-1.99
	CG4716	chr2R	13256587	13257299	+	713	0	2.37	0	0	4.63	0
	LysE	chr3L	1212827	1213406	+	580	0	2.33	0	0	4.61	0
	CG10834	chr2L	22106862	22107304	-	443	0	2.29	0	0	4.58	0
	NimC3	chr2L	14019357	14020208	-	852	0.09	4.37	0	1.83	4.56	4.27
	CG6406	chr2R	17734419	17737269	-	2851	0.46	12.82	0.44	0.46	4.53	0.05
	Npc2g	chr3R	30744605	30745263	-	659	0	2.05	0	0	4.43	0
	epsilonTry	chr2R	11345237	11346066	-	830	0	2.04	0.1	0	4.42	-1
	CG17111	chr3R	23062713	23067259	-	4547	0.03	2.68	0	1.54	4.38	4.04
	CG12374	chr2R	12762113	12763825	+	1713	0.13	4.74	0.05	0	4.37	-0.57
	CG32440	chr3L	21360179	21361229	+	1051	0	1.93	0.08	0.99	4.34	2.6
10	CG3281	chr3R	11960883	11962805	-	1923	0.08	3.52	1.38	6.35	4.33	2.12
	Jon25Bii	chr2L	4952243	4953136	-	894	0	1.89	0.09	0	4.32	-0.95
	laf	chr3R	4876005	4878533	-	2529	0	1.87	0	1.03	4.3	3.5
	CG4115	chr3R	12360008	12363255	+	3248	0	1.88	0	1.12	4.3	3.61
	CG3544	chr2L	784336	786158	+	1823	0	1.86	0	0	4.29	0
11	CG15317	chrX	9555607	9556544	-	938	0.16	5.05	0.98	3.33	4.29	1.67	+
12	Yp3	chrX	13759546	13761167	+	1622	1.14	22.95	0.46	2.24	4.22	2.06	+
13	Sp7	chr3R	7759786	7763426	+	3641	0.02	2.14	0.07	1.79	4.21	3.48	+
14	snky	chr3L	13174478	13176781	+	2304	0.1	3.53	0.04	2.82	4.18	4.42
	Porin2	chr2L	10845788	10847044	-	1257	0	1.62	0	0.21	4.1	1.62
	skpC	chrX	19816072	19816700	+	629	0	1.61	0	0.41	4.1	2.36
	CG12446	chrX	22809292	22811935	-	2644	0	1.54	1.86	0.89	4.03	-0.99
	CG18180	chr3L	9641013	9641913	+	901	0	1.5	0	0	4	0
	CG15704	chr2R	16280015	16280470	+	456	0	1.48	0	0	3.99	0
	CG10660	chr3L	12486668	12490075	-	3408	0	1.49	0	1.14	3.99	3.64
	mag	chr3L	20460683	20462274	+	1592	0	1.49	0.05	0.33	3.99	1.49
15	CG32801	chrX	1902082	1903177	-	1096	0.14	3.71	0.08	2.14	3.99	3.67
	Pol32	chr2L	15254819	15256304	-	1486	0.05	2.28	0.17	0.52	3.97	1.22
	CG4050	chr2R	21123735	21127586	-	3852	0.74	12.91	0.3	0.67	3.96	0.95
	GstD8	chr3R	12380008	12380815	+	808	0.09	2.93	0.21	0.32	3.96	0.46
	LysD	chr3L	1210717	1211196	-	480	0	1.41	0	0	3.92	0
	CG42764	chr3L	20464714	20465676	-	963	0	1.41	0	0.81	3.91	3.19
	LysC	chr3L	1210485	1210971	+	487	0	1.39	0	0	3.9	0
	CG14185	chr3L	20106094	20107557	+	1464	0	1.39	0	0.71	3.89	3.02
	CG15043	chrX	18493193	18494168	-	976	0	1.39	0.09	0.27	3.89	0.98
	Dpt	chr2R	18865765	18866260	+	496	0	1.36	0	0.52	3.87	2.64
	CG30016	chr2R	10874892	10875392	-	501	0	1.35	0	0	3.86	0
	CG4367	chr3R	20303955	20304954	-	1000	0	1.35	0	0	3.86	0
	GstE3	chr2R	18400713	18401467	+	755	0	1.34	0.44	1.38	3.85	1.45
	CG34290	chr3R	24288553	24289818	-	1266	0	1.34	0	1.23	3.84	3.74
	RabX2	chrX	10417429	10418219	+	791	0	1.28	0	0	3.79	0
	CG10663	chr3L	12474418	12485035	-	10618	0	1.27	0	1.1	3.78	3.59
16	GstZ1	chr3R	9455517	9456546	-	1030	0.07	2.3	0.16	1.26	3.78	2.38	+
	CG12986	chrX	17819155	17819685	-	531	0	1.27	0	0	3.78	0
	CG32437	chr3L	21357683	21359867	+	2185	0	1.24	0.04	0.83	3.74	2.76
	CG11581	chrX	14176923	14178018	+	1096	0	1.24	0.08	0	3.74	-0.81
	Mur18B	chrX	19213254	19214938	+	1685	0	1.2	0.1	0	3.71	-0.99
	CG10177	chr3R	23520146	23521583	-	1438	0	1.18	0	0.54	3.67	2.68
	atk	chr3L	20454690	20459621	-	4932	0	1.17	0.07	1.32	3.66	3.08
	glob2	chr3R	6605997	6608914	-	2918	0	1.16	0	0.45	3.66	2.45
	CG6836	chr3L	18950629	18955406	+	4778	0	1.13	0.02	0.76	3.62	2.88
	Ublcp1	chr3R	23061493	23062751	+	1259	0.06	1.88	0.53	0.21	3.62	-1.04
	ea	chr3R	15328729	15330408	+	1680	0.09	2.22	0.25	0.46	3.6	0.7
	CG10226	chr3L	6234323	6238991	-	4669	0.02	1.3	0	0.39	3.59	2.29
	CG34283	chr3R	18721967	18722590	-	624	0	1.08	0	0.42	3.57	2.37
	CG33680	chr2R	25249007	25250316	-	1310	0	1.03	0.13	0.2	3.5	0.39
	MtnC	chr3R	20360308	20360634	+	327	0	1.03	0	0	3.5	0
	skpD	chrX	19812729	19813384	+	656	0	1.03	0.13	0	3.5	-1.18
17	CG4286	chr2R	21177754	21178636	-	883	0.7	8.81	0.85	2.94	3.49	1.68
	CheB74a	chr3L	17719193	17719854	-	662	0	1.02	0	0	3.49	0
	CG43114	chr2R	11310831	11311165	+	335	0	1.01	0	0	3.47	0
	Blos3	chr3L	18870224	18870897	+	674	0	1	0.12	0	3.46	-1.16
18	y	chrX	356509	361245	+	4737	1.6	18.65	2.97	15.2	3.46	2.32
	CG43112	chr2R	11249594	11249933	+	340	0	1	0	0	3.45	0
	CG17669	chr2R	18452737	18454462	-	1726	0	0.98	0.05	0	3.43	-0.57
19	GstD3	chr3R	12373068	12373813	+	746	0.51	6.35	1.9	8.71	3.39	2.14
	CG13449	chr3L	15610631	15611717	-	1087	0	0.93	0	0	3.37	0
	CG9602	chr3R	13717454	13718176	-	723	0	0.94	0	1.08	3.37	3.56
	CG5808	chr3R	24814903	24817007	-	2105	0.04	1.29	0.28	0.49	3.34	0.66
	CG7910	chr3R	8087252	8089526	+	2275	0	0.89	0.59	0.11	3.31	-1.68
	CG8209	chr3L	7976406	7977849	+	1444	0.05	1.41	0.17	0	3.3	-1.45
	spheroide	chrX	16700446	16701972	-	1527	0	0.89	0	0	3.3	0
	Est-6	chr3L	12188818	12190580	+	1763	0.09	1.73	0.05	0.59	3.29	2.23
	CG33641	chr2L	13529042	13529821	+	780	0	0.87	0.32	0	3.27	-2.07
	CG2709	chrX	2726707	2727489	+	783	0	0.86	0	0	3.27	0
	m	chrX	11754273	11769508	+	15236	0.01	0.91	0	1.04	3.27	3.51
	CG11400	chr2R	17134129	17134852	+	724	0.11	1.87	0	0	3.26	0
	Pebp1	chr3R	22466034	22466679	+	646	0.24	3.14	0.26	0	3.26	-1.84
	CG33462	chr2R	15696794	15698010	+	1217	0	0.83	0	0	3.22	0
	CG15142	chr2L	17497994	17498821	-	828	0	0.82	0	0	3.2	0
20	GC2	chr3R	11971694	11972896	+	1203	0.13	1.97	0.07	1.08	3.18	2.8
	CG30161	chr2R	24663532	24664377	-	846	0	0.8	0	0.31	3.17	2.03
	Nplp2	chr3L	13356376	13357223	+	848	0	0.8	0	0	3.17	0
	CG10616	chr3L	12471728	12474279	+	2552	0.09	1.59	0.13	0.92	3.15	2.14
	CG5068	chr3L	8986710	8988882	+	2173	0.04	1.09	0.08	0.72	3.14	2.21
	DnaJ-H	chr2L	13163209	13165018	-	1810	0.13	1.87	0.09	0.29	3.12	1.01
	Ir67a	chr3L	9542245	9543999	-	1755	0	0.77	0.05	0	3.12	-0.56
	CG3740	chrX	1668406	1669297	-	892	0.09	1.52	0.19	0	3.12	-1.52
	Gas41	chr2L	6949310	6950207	-	898	0	0.75	0	0	3.09	0
	Orct2	chr3R	24273029	24275276	+	2248	0	0.75	0	0.12	3.09	1.11
21	CG11438	chr3L	22465619	22468076	+	2458	0.16	2.07	0.07	2.12	3.08	3.72	+
22	Yp2	chrX	10050951	10052634	-	1684	2.64	23.11	1.83	6.64	3.08	1.81	+
	BG642312	chr3L	6232469	6233381	-	913	0	0.74	0	0	3.07	0
	CG10035	chr3R	12380869	12382691	-	1823	0	0.74	0.09	0.14	3.07	0.34
	CG18404	chr3R	30253182	30254097	+	916	0	0.74	0	0	3.07	0
	CG1368	chrX	14174756	14175670	+	915	0	0.74	0	0	3.07	0
	CG6508	chr2L	10819107	10820485	+	1379	0	0.74	0.06	0	3.06	-0.68
23	CG43134	chrX	4247313	4247701	+	389	1.58	13.92	3.42	8.69	3.06	1.32
	Cpr67Fb	chr3L	10894173	10894693	+	521	0.15	1.95	0	0	3.05	0
24	Yp1	chrX	10053811	10055498	+	1688	2.36	20.25	0.34	3.23	3.05	2.91
	CG15233	chr2R	6600044	6600978	-	935	0	0.72	0.09	1.39	3.04	2.98
	kappaTry	chr2R	11337797	11338733	-	937	0	0.72	0.09	0	3.04	-0.92
	CG32198	chr3L	18526976	18527445	+	470	0	0.72	0	0	3.04	0
	Hsp70Bbb	chr3R	12502510	12504856	+	2347	0	0.72	0.14	0.89	3.04	2.03
	CG15478	chrX	7712783	7715116	-	2334	0	0.72	0	1.23	3.04	3.73
	CG12506	chr2L	773547	774017	+	471	0	0.72	0	0	3.03	0
	zetaTry	chr2R	11339186	11340132	-	947	0	0.71	0.18	0.27	3.03	0.44
	Osi8	chr3R	6255175	6256602	+	1428	0	0.71	0	0	3.02	0
	CG12662	chrX	8983634	8984190	-	557	0.14	1.82	0.3	0	3.02	-2
	CG7916	chr2L	13846752	13847799	+	1048	0.07	1.29	0	0	3.01	0
	CG31337	chr3R	13543966	13545400	-	1435	0	0.71	0.64	0.18	3.01	-1.39
	CG13947	chr2L	779173	779655	+	483	0	0.7	0	0	3	0
	CG3104	chr2L	2848989	2855778	-	6790	0	0.7	0	0	3	0
	Syx4	chrX	2739089	2742958	-	3870	0	0.7	0.09	0.07	3	-0.15
	CG13488	chr2R	21951592	21952562	+	971	0	0.7	0	0	2.99	0
25	CG12688	chrX	4380758	4382466	+	1709	0.58	5.35	0.34	2.13	2.99	2.34	+
	Peritrophin-15b	chr2L	8394446	8394940	-	495	0	0.68	0	0	2.97	0
	CG11437	chr3L	22468862	22469853	+	992	0	0.68	0	0	2.97	0
	mRpS5	chr3L	24537236	24543534	+	6299	0.21	2.31	2.13	2.27	2.97	0.09
26	sta	chrX	1481797	1483023	-	1227	41.9	329.02	53.69	257.68	2.97	2.26
	CG34215	chr2R	6831296	6831793	-	498	0	0.68	0	0	2.96	0
	CG10912	chr2R	18056064	18057065	-	1002	0	0.68	0	0	2.96	0
	CG13315	chr3L	9096877	9097374	+	498	0	0.68	0.33	0.52	2.96	0.52
27	CG31211	chr3R	11949680	11954038	+	4359	0.05	1.09	0.27	2.62	2.96	2.89
	CG14868	chr3R	15367816	15369945	-	2130	0.04	0.95	0	0.37	2.95	2.22
	CG42591	chr3L	8069453	8069960	-	508	0	0.67	0	0	2.94	0
	CG43049	chr3L	18925090	18926108	+	1019	0	0.66	0	0	2.93	0
	CG32718	chrX	7778205	7779370	+	1166	0.07	1.16	0	0	2.93	0
	CG10307	chr2R	21688773	21690253	+	1481	0.16	1.83	0.11	0.35	2.92	1.09
	CG32301	chr3L	2244478	2248614	+	4137	0	0.65	0.36	0.25	2.92	-0.39
	Edg78E	chr3L	21296763	21297803	-	1041	0	0.65	0	0	2.91	0
	CG31326	chr3R	14218136	14220205	-	2070	0	0.65	0	0	2.91	0
	CG31233	chr3R	21749967	21753237	+	3271	0.02	0.83	0	0	2.91	0
	qjt	chr3L	17479096	17480141	+	1046	0	0.65	0.16	0.25	2.9	0.43
	Diedel3	chrX	19050442	19050975	+	534	0	0.63	0	0	2.88	0
	CG32259	chr3L	4069369	4070281	+	913	0.17	1.85	0	1.14	2.87	3.63
	Dpck	chr3R	7082182	7083251	+	1070	0	0.63	0.16	0	2.87	-1.35
	CG5577	chr3L	17839791	17841427	-	1637	0	0.62	0	0	2.85	0
	TfIIA-S-2	chrX	1011101	1011643	-	543	0	0.62	0.31	0	2.85	-2.02
	CG30099	chr2R	16288208	16288969	-	762	0.1	1.33	0.11	0	2.84	-1.06
	Gr66a	chr3L	8305336	8306980	-	1645	0	0.62	0	0	2.84	0
	Ilp5	chr3L	9823349	9823897	-	549	0	0.62	0	0	2.84	0
	CG14285	chr3R	19025099	19026203	+	1105	0	0.61	0.15	0	2.83	-1.33
	Rad51D	chrX	18500127	18501258	+	1132	0	0.6	0	0	2.8	0
	CG14057	chr3L	17044401	17044974	-	574	0	0.59	0	0	2.79	0
	CG14736	chr3R	12040528	12042819	+	2292	0	0.59	0	0.11	2.79	1.09
	CG4362	chr3R	20306216	20307537	-	1322	0.17	1.79	0	1.38	2.79	3.88
	CG42809	chr2L	13457497	13458073	+	577	0	0.59	0	0	2.78	0
	GstD9	chr3R	12366163	12367564	-	1402	0.05	0.97	0.18	0.74	2.78	1.6
	CG5280	chr3L	8989069	8990228	-	1160	0	0.58	0.22	0	2.77	-1.66
	Osi11	chr3R	6267591	6268757	-	1167	0	0.58	0	0	2.77	0
	GstD5	chr3R	12375733	12376572	+	840	0.09	1.21	0.4	0.31	2.77	-0.28
	Gr2a	chrX	1452430	1454177	+	1748	0	0.58	0	1.19	2.77	3.69
	CG14427	chrX	7040603	7041769	+	1167	0	0.58	0	0	2.77	0
	eIF-2alpha	chrX	16445176	16446993	-	1818	0.38	3.16	0.78	0.86	2.77	0.13
	CG13192	chr2R	11825345	11827097	+	1753	0	0.58	0.19	0	2.76	-1.54
28	IntS9	chr3L	16103432	16105627	-	2196	0.28	2.47	0.27	1.42	2.76	2.06
	CG43062	chr3R	11750333	11750916	+	584	0	0.58	0	0	2.76	0
	CG43233	chr2L	20472793	20473385	-	593	0	0.57	0	0	2.75	0
	CG12105	chr3L	1610696	1614510	-	3815	0.06	0.98	0.02	0.61	2.75	2.55
	IntS12	chr3R	26863376	26864559	+	1184	0	0.57	0.07	0	2.75	-0.77
	CG6675	chr2L	22108964	22110449	+	1486	0.05	0.91	0.39	0.17	2.74	-0.84
	CG43071	chr2R	18864621	18865218	-	598	0	0.57	0	0	2.74	0
	CG9396	chr3R	9570414	9571623	-	1210	0	0.56	0	1.07	2.72	3.55
	CG15221	chrX	11724246	11736617	+	12372	0.01	0.6	0.03	0.5	2.72	2.25
	CG34263	chr3L	265595	265908	-	314	0.24	2.16	0	0	2.71	0
	CG18661	chr2L	8997605	8998544	+	940	0.08	1.08	0.27	0.55	2.7	0.84
	CG15863	chr2R	9959119	9959732	-	614	0	0.55	0.14	0	2.7	-1.24
	CG14291	chr3R	18911053	18912922	-	1870	0.08	1.09	0.04	0.28	2.7	1.39
	wit	chr3L	4064152	4071717	-	7566	0.06	0.94	0	0.48	2.69	2.54
29	Cp15	chr3L	8728481	8729066	+	586	21.87	141.48	27.54	65.67	2.69	1.25
	CG13898	chr3L	803427	804051	-	625	0	0.54	0	0	2.68	0
	MED7	chr3R	10760071	10761032	-	962	0.08	1.06	0.17	0.27	2.68	0.44
	CG15390	chr2L	2374713	2375697	+	985	0.08	1.03	0.34	0	2.67	-2.13
	CG9555	chr2L	8991735	8993632	+	1898	0	0.53	0.13	0	2.67	-1.21
	CG8520	chr2R	12422931	12425459	+	2529	0	0.54	0.1	0.21	2.67	0.62
	CG10592	chr3L	5592741	5595272	-	2532	0	0.53	0	0	2.67	0
	CG9825	chr2R	22837361	22839291	+	1931	0	0.53	0	0	2.65	0
	CG18530	chr3R	12633359	12634652	+	1294	0	0.52	0.06	0	2.64	-0.72
30	Cp16	chr3L	8731944	8732599	+	656	1.17	7.74	1.27	5.55	2.63	2.05
	CG10581	chr3L	21033554	21034203	-	650	0	0.52	0	0	2.63	0
	CG4586	chrX	6969918	6972265	+	2348	0.03	0.72	0	0.11	2.63	1.08
	Damm	chr2R	11865176	11866383	-	1208	0.19	1.68	0	0	2.62	0
31	CG3610	chr3R	14845043	14846737	+	1695	0.86	5.79	0.69	7.21	2.62	3.22
	Cyp6d4	chr3R	22698319	22700307	+	1989	0	0.51	0.04	0	2.61	-0.5
	CG14424	chrX	2925884	2927258	-	1375	0.28	2.21	0.18	0.38	2.61	0.76
	spn-A	chr3R	30054696	30056037	-	1342	0	0.5	0.19	0	2.6	-1.52
32	CG13751	chr2R	8900241	8900617	+	377	0.81	5.39	0.44	1.38	2.59	1.45
	VhaPPA1-2	chr3R	14899606	14900277	-	672	0	0.5	0.12	0	2.59	-1.16
	CG5948	chr3R	25895822	25897174	+	1353	0	0.5	0.25	0	2.59	-1.79
	CG17219	chr2L	3029253	3030616	+	1364	0	0.5	0	0.19	2.58	1.54
	ico	chr2L	7220369	7223081	-	2713	0.08	1	0.06	0.19	2.57	0.85
33	CG7148	chr3L	21830544	21832253	-	1710	0.45	3.17	0.29	1.52	2.57	2.05
	CG14659	chr3R	4830849	4831297	-	449	0.17	1.51	0	0.58	2.57	2.76
	CG8939	chrX	15997016	15999698	+	2683	0.17	1.51	0.25	0.48	2.57	0.75
	CG9664	chr2L	3291245	3294706	-	3462	0	0.49	0.02	0	2.56	-0.31
	Amun	chrX	11710120	11714211	-	4092	0.36	2.56	0.35	0.64	2.55	0.72
	CG8360	chr2L	8212959	8214135	+	1177	0.07	0.86	0	0.22	2.54	1.68
	CG13397	chr2L	8408888	8411608	-	2721	0.28	2.11	0.37	0.67	2.54	0.72
	CG13113	chr2L	9544171	9544875	+	705	0	0.48	0	0	2.54	0
	CG13083	chr2L	19487490	19488691	+	1202	0.26	1.97	0.69	1.08	2.54	0.58
34	Caf1	chr3R	15225576	15227564	+	1989	0.5	3.4	0.46	3.01	2.54	2.47
	Sfp38D	chr2L	20640917	20641622	+	706	0	0.48	0	0	2.53	0
	Nup54	chr2R	12428449	12431099	-	2651	0.12	1.15	0.13	0.39	2.53	1.13
	Rif1	chr2R	15864309	15869147	-	4839	0.11	1.12	0.21	0.21	2.53	0.04
	CG9344	chr2R	20977056	20977600	+	545	0.56	3.73	0.31	0.95	2.53	1.38
	CG14834	chr3L	7345698	7347123	-	1426	0	0.47	0.18	0.18	2.52	0.04
	CG33489	chr3L	11574764	11576913	-	2150	0	0.47	0	0.24	2.52	1.77
	Hsp67Ba	chr3L	9377802	9379534	-	1733	0.09	0.98	0.05	0	2.51	-0.57
	Aven	chrX	12628370	12629598	-	1229	0.06	0.83	0.14	0	2.51	-1.23
	Tps1	chr2L	4388327	4392778	+	4452	0.05	0.76	0	0.12	2.5	1.12
	CG15579	chrX	4311279	4311799	-	521	0.15	1.3	0	1.5	2.5	4
	Csl4	chr2L	11122574	11123567	-	994	0.46	3.06	0.59	0.78	2.49	0.37
	CG30094	chr2R	16142202	16142935	+	734	0	0.46	0.23	0	2.49	-1.71
	Cdlc2	chr2L	1344400	1345135	+	736	0	0.46	0	0	2.48	0
	CG34217	chr2R	8227990	8228727	-	738	0	0.46	0.11	0	2.48	-1.09
	CG5210	chr2R	16691022	16693751	+	2730	0.14	1.24	0.46	0.29	2.48	-0.53
	ald	chr3R	17671271	17673828	+	2558	0.06	0.79	0.07	0.2	2.48	0.88
	ball	chr3R	26864605	26866625	-	2021	0.04	0.67	0.16	0	2.48	-1.4
	MED30	chr3L	652987	654089	-	1103	0.14	1.23	0.08	0	2.47	-0.81
	CG9287	chr2L	8676777	8679812	-	3036	0.1	1	0.19	0.43	2.46	0.86
	CG7632	chr3L	21304697	21306197	+	1501	0	0.45	0.33	0.17	2.46	-0.66
	CG11686	chr3R	13260356	13262227	+	1872	0.08	0.9	0	0.14	2.46	1.26
	CG15510	chr3R	29835950	29837447	+	1498	0	0.45	0	0	2.46	0
35	Cp19	chr3L	8729865	8730604	+	740	2.18	12.35	3.71	13.7	2.45	1.86
	Cyp4d14	chrX	2173415	2175315	-	1901	0.08	0.89	0.18	0.14	2.45	-0.22
	CG4645	chrX	12909953	12911897	+	1945	0.08	0.87	0.13	0.27	2.44	0.69
	CG3597	chr2L	2370152	2371524	-	1373	0.06	0.74	0.06	0	2.43	-0.68
	Arr1	chr2L	18078269	18080415	+	2147	0.04	0.63	0.08	0.12	2.43	0.32
36	CG10063	chr3L	6971579	6972467	-	889	1.12	6.47	0.28	4.68	2.43	3.65
	mRpL9	chr3R	15330738	15331588	+	851	0.36	2.39	0.1	0	2.43	-0.98
	CG14043	chr2L	4971702	4973687	+	1986	0.08	0.85	0.17	0	2.42	-1.42
	CG14570	chr3L	21729675	21730454	-	780	0	0.43	0	0	2.42	0
	CG34210	chr2R	23351518	23352144	+	627	0.12	1.08	0.13	0	2.41	-1.22
38	PP2A-B'	chr3R	18167757	18177241	+	9485	0.15	1.25	0.18	1.01	2.41	2.02
39	Edem1	chrX	1903704	1907979	-	4276	0.92	5.3	0.64	6.45	2.41	3.14
	Pcp	chr2L	7021682	7022470	+	789	0	0.43	0.11	0	2.4	-1.04
	CG15147	chr2L	17625746	17626381	-	636	0.12	1.06	0.13	0	2.4	-1.21
	CG13390	chr2L	8375502	8376797	-	1296	0.12	1.04	0.06	0.2	2.39	0.87
	CG14590	chr2R	6078641	6080572	-	1932	0.12	1.05	0.9	1.21	2.39	0.38
	CG7656	chr3L	15585431	15587867	-	2437	0.16	1.25	0.17	0.32	2.39	0.63
	CG16790	chr3R	9569074	9570214	-	1141	0.2	1.48	0.58	0.23	2.39	-1.06
	CheB98a	chr3R	28806702	28807501	+	800	0	0.42	0	0	2.39	0
	CG6984	chr2R	17091984	17093070	+	1087	0.64	3.74	0.77	0.96	2.38	0.29
	Vps36	chr3L	13511646	13513112	-	1467	0.05	0.69	0.11	0.18	2.38	0.38
	CG11696	chrX	11573731	11576152	+	2422	0	0.42	0.21	0.11	2.38	-0.56
	CG3645	chr2L	252589	254750	-	2162	0.07	0.78	0.15	0.24	2.37	0.42
	CG31921	chr2L	329910	332335	-	2426	0	0.42	0.03	0	2.37	-0.43
	mtSSB	chr3R	16204194	16205250	-	1057	0.29	1.92	0.94	0.25	2.37	-1.59
	CG10559	chr3R	25314494	25316116	-	1623	0	0.42	0.05	0	2.37	-0.6
	wdn	chr3R	28807983	28811337	-	3355	0.25	1.71	0.17	0.85	2.37	1.8
40	RanBP3	chr3R	23750937	23752834	-	1898	0.4	2.5	0.18	2.47	2.36	3.22
	CG1894	chr3R	28484557	28486062	+	1506	0.05	0.67	0	0.17	2.36	1.45
	bs	chr2R	24342861	24350189	+	7329	0.01	0.46	0.02	0.04	2.35	0.14
	CG34302	chr3R	9822999	9823823	-	825	0	0.41	0	0	2.35	0
	cry	chr3R	19212154	19215442	+	3289	0	0.41	0.03	0	2.35	-0.33
	CG9641	chr2L	2974859	2976862	-	2004	0.15	1.18	0.17	0.13	2.34	-0.21
	CG8997	chr2L	13843915	13845325	-	1411	0.11	0.96	0.06	0.18	2.34	0.84
	CG13339	chr2R	13824858	13825572	+	715	0.11	0.95	0	0	2.34	0
	CG7542	chr3L	17549826	17550658	+	833	0	0.41	0	0	2.34	0
	D1	chr3R	9238083	9240267	-	2185	0.56	3.25	0.53	0.59	2.34	0.13
	CG12811	chr3R	10047252	10048797	-	1546	0.05	0.66	0.22	0.34	2.34	0.47
	btz	chr3R	27700361	27703178	+	2818	0.11	0.96	0.18	0.28	2.34	0.44
	GstE4	chr2R	18403248	18404086	+	839	0	0.4	0	0	2.33	0
	CG31041	chr3R	29590070	29590906	-	837	0	0.4	0	0	2.33	0
	Cyp4g1	chrX	467057	469335	-	2279	0.07	0.74	0.18	0.23	2.33	0.22
	CG11714	chr3L	11521013	11522713	-	1701	0	0.4	0	0.46	2.32	2.48
	CG8138	chr3R	13181304	13182154	+	851	0	0.4	0	0	2.32	0
	tsg	chrX	11988062	11988948	-	887	0.61	3.43	0.38	0	2.32	-2.25
	CG8525	chr2R	12425483	12426975	+	1493	0.1	0.91	0.11	0	2.31	-1.08
	CG11986	chr3R	9015446	9016822	+	1377	0.17	1.23	0.3	0	2.31	-2.01
	Srp14	chr3R	20580115	20580764	+	650	0.24	1.56	0.77	0.4	2.31	-0.8
41	SppL	chr3R	25881984	25887564	+	5581	0.16	1.21	0.06	1.68	2.31	3.48
	CG3719	chrX	1378885	1380480	-	1596	0.05	0.64	0.42	0.65	2.31	0.54
	CG33124	chr2L	2206525	2209102	-	2578	0	0.39	0	0.1	2.3	1.01
	nmd	chr2L	10302173	10303947	-	1775	0.35	2.1	0.52	0.59	2.3	0.16
	sub	chr2R	17745500	17748078	-	2579	0	0.39	0.03	0.1	2.3	0.6
	CG3803	chr2R	23952513	23954048	-	1536	0.1	0.88	0.11	0	2.3	-1.06
	CG7509	chr3L	4803077	4805274	-	2198	0.14	1.08	0.23	0.35	2.3	0.48
	Rpi	chr2R	23355183	23356192	+	1010	0.61	3.35	0.41	0.77	2.29	0.77
	Cpr65Au	chr3L	6131242	6132109	-	868	0	0.39	0	0	2.29	0
	Mesh1	chr3R	29201756	29202525	-	770	0.1	0.88	0.11	0.34	2.29	1.07
	CG1161	chr3R	5355092	5356748	+	1657	0.05	0.61	0.15	0.16	2.28	0.04
	ppk15	chr3R	26401909	26403656	-	1748	0	0.39	0.05	0	2.28	-0.56
	CG8128	chrX	15697494	15700034	+	2541	0.03	0.53	0.16	0.1	2.28	-0.38
	CG31926	chr2L	1495460	1497071	+	1612	0.1	0.84	0.15	0.16	2.27	0.04
	CG34116	chr3L	19805241	19806036	-	796	0.1	0.85	0.21	0	2.27	-1.63
	CG16723	chr3R	23593625	23596273	-	2649	0	0.38	0.03	0	2.27	-0.39
	CG5913	chr3R	25893495	25895026	+	1532	0.15	1.1	0.11	0.34	2.27	1.07
	CG3246	chr2L	3460322	3461952	-	1631	0.09	0.83	0.05	0	2.26	-0.59
42	CG42254	chr2R	14769599	14770270	-	672	0.34	2.01	4.21	8.51	2.26	1
	l(2)efl	chr2R	23684651	23685543	-	893	0	0.38	0	0	2.26	0
	CG10300	chr3R	23711527	23713313	+	1787	0	0.38	0	0	2.26	0
	CG32554	chrX	17851869	17852685	-	817	0.09	0.83	0	0	2.26	0
	CG15044	chrX	18491185	18492006	-	822	0.09	0.82	0	0	2.26	0
	Syx6	chr2R	11219539	11222110	+	2572	0.81	4.21	0.23	0.1	2.25	-0.7
	maf-S	chr2R	20640976	20641668	+	693	0.33	1.95	0.24	0	2.25	-1.77
	CG5150	chr3L	5595542	5597337	+	1796	0	0.38	0	0	2.25	0
	lin-28	chr3L	5654681	5657384	+	2704	0	0.38	0	0.19	2.25	1.55
	rpr	chr3L	18397535	18398435	-	901	0	0.38	0	0	2.25	0
	OS9	chr2L	19965664	19966510	-	847	0.09	0.8	0.1	0	2.24	-0.99
	msd5	chr3L	1332307	1333146	-	840	0.09	0.81	0.2	0	2.24	-1.58
	Nufip	chr3L	18746611	18748367	-	1757	0.04	0.58	0.09	0.3	2.24	1.02
	CG5955	chr3L	20466944	20469592	+	2649	0.03	0.51	0	0.1	2.24	0.99
	CG8252	chr2R	8909432	8910349	-	918	0	0.37	0	0.28	2.23	1.94
	CG13334	chr2R	13558545	13560105	+	1561	0.25	1.52	0	0	2.23	0
	CG4866	chr2R	17518223	17519027	+	805	0.19	1.26	0.72	0.32	2.23	-0.96
	CG7550	chr3L	8123612	8124531	-	920	0	0.37	0.09	0.28	2.23	1.01
	eyg	chr3L	12462537	12468021	-	5485	0	0.37	0	0.28	2.23	1.94
	CG4066	chr3R	12311353	12313119	+	1767	0.04	0.57	0.05	0.15	2.23	0.75
	danr	chr3R	25138072	25139903	+	1832	0	0.37	0	0	2.23	0
	ppk28	chrX	16806068	16808515	+	2448	0.16	1.11	0.95	0.53	2.23	-0.74
	CG4557	chrX	6844341	6847847	+	3507	0.09	0.77	0.02	0.44	2.22	2.14
	CG12721	chrX	12072008	12072818	-	811	0.19	1.25	0.51	0.32	2.22	-0.54
	skpB	chr2R	12139295	12140229	-	935	0	0.36	0.09	0	2.21	-0.92
	CG11137	chr3L	22867488	22868243	-	756	0.41	2.24	0.55	0	2.21	-2.7
	CG31088	chr3R	15950201	15951088	-	888	0.09	0.76	0.09	0	2.21	-0.95
	CG17279	chr3R	21050014	21050943	-	930	0	0.36	0.09	0	2.21	-0.92
	Jon99Fi	chr3R	30488963	30489895	+	933	0	0.36	0	0	2.21	0
	sip3	chr3R	31772219	31774783	+	2565	0.15	1.06	0.23	0.3	2.21	0.31
	Es2	chrX	8461479	8463349	+	1871	0	0.36	0	0.14	2.21	1.26
	dpr19	chr2L	10376168	10379905	+	3738	0.02	0.45	0	0	2.2	0
	CG33306	chr2L	13842888	13843742	-	855	0.18	1.19	0.1	0.3	2.2	1.03
43	Cp18	chr3L	8726791	8727613	+	823	4.94	23.03	4.95	19.27	2.2	1.94
	CG6254	chr3R	10159144	10161331	-	2188	0.56	2.94	0.57	1.19	2.2	0.94
	CG17224	chr2L	3016441	3018308	-	1868	0.04	0.54	0.09	0	2.19	-0.92
	CG10470	chr2L	19049076	19049884	+	809	0.38	2.09	0.72	0.64	2.19	-0.14
	CG31797	chr2L	19259432	19262240	-	2809	0.03	0.48	0	0	2.19	0
	CG6345	chr3R	10414218	10416046	-	1829	0.08	0.74	0	0	2.19	0
44	Men	chr3R	12713103	12719792	-	6690	0.34	1.92	0.07	1.71	2.19	3.37
	CG3603	chrX	2948034	2948948	+	915	0.08	0.74	0	0	2.19	0
	CG2059	chrX	7286358	7288117	+	1760	0.17	1.15	0.19	0.15	2.19	-0.22
	Hf	chr2L	19966727	19967685	-	959	0	0.35	0	0	2.18	0
	APC10	chr2R	17517261	17518186	-	926	0.08	0.73	0.09	0.28	2.18	1
	l(3)72Dn	chr3L	16226126	16228737	-	2612	0.32	1.81	0.19	0.4	2.18	0.78
	CG14676	chr3R	5847220	5848177	+	958	0	0.35	0	0	2.18	0
	Tango9	chr3R	11973090	11974910	-	1821	0.17	1.11	0.32	0	2.18	-2.07
	AttC	chr2R	13393705	13394667	+	963	0	0.35	0	0	2.17	0
	CG4069	chr3L	12535426	12537315	-	1890	0.08	0.72	0.18	0.28	2.17	0.44
	CG4613	chr3L	14519760	14521690	-	1931	0	0.35	0	0	2.17	0
	CG7427	chr3L	15563427	15565272	+	1846	0.17	1.1	0.18	0	2.17	-1.49
45	Cp38	chrX	8481837	8483174	+	1338	2.06	9.61	1.12	7.38	2.17	2.62
	CG9642	chr2R	17046839	17048794	+	1956	0	0.35	0	0	2.16	0
	Kr	chr2R	25226611	25229519	+	2909	0.03	0.47	0	0.09	2.16	0.92
	CG31955	chr2L	3711881	3712866	-	986	0	0.34	0	0	2.15	0
	CG32772	chrX	4909102	4914961	+	5860	0.07	0.64	0.04	0.22	2.15	1.17
	CG16789	chr3R	9566195	9569189	+	2995	0.08	0.68	0.11	0.17	2.14	0.37
46	orb	chr3R	23260610	23280856	-	20247	0.41	2.12	0.29	1.13	2.14	1.67
	cid	chr2R	13485617	13486631	+	1015	0.08	0.67	0.08	0	2.13	-0.86
	CG8461	chr3R	14512639	14513637	-	999	0	0.34	0.25	0	2.13	-1.81
	CG11630	chr2L	21782046	21784065	-	2020	0	0.34	0.04	0.13	2.12	0.7
	Start1	chr2R	24574559	24577676	+	3118	0.12	0.87	0.19	0.08	2.12	-0.64
	fwe	chr3L	15810081	15816410	-	6330	0.17	1.07	0.12	0.62	2.12	1.71
	CG10053	chr3R	7247090	7248140	+	1051	0.15	0.97	0.32	0	2.12	-2.06
	CG12204	chrX	19493292	19494401	-	1110	0.41	2.13	0	0	2.12	0
47	mthl8	chr3L	22428	26308	+	3881	14.16	61.65	0.04	96.34	2.11	9.4	+
	CG43673	chrX	15779146	15780214	+	1069	0.14	0.95	0.08	0	2.11	-0.83
	CG16926	chr2R	19500295	19501323	-	1029	0	0.33	0	0	2.1	0
	SmD1	chr3L	12733364	12734611	-	1248	0.49	2.44	0.47	0.83	2.1	0.72
	CG33109	chr3R	14220560	14221584	-	1025	0	0.33	0	0	2.1	0
	CG12725	chrX	13401839	13402863	-	1025	0	0.33	0.08	0	2.1	-0.86
	CG31693	chr2L	22015190	22017325	+	2136	0.07	0.63	0.31	0.24	2.09	-0.26
	CG1941	chr2R	7709873	7711981	+	2109	0.04	0.48	0	0	2.09	0
	CG13872	chr2R	19878836	19880920	-	2085	0	0.32	0	0	2.09	0
48	Karybeta3	chr3R	4649176	4654624	+	5449	2.17	9.56	1.48	4.29	2.09	1.48
	Tim17b1	chr3R	5300145	5301186	+	1042	0	0.32	0	0	2.09	0
	fig	chr3R	29779273	29780452	-	1180	0.26	1.43	0.21	0	2.09	-1.64
	CG12219	chrX	6299054	6301285	-	2232	0.14	0.91	0.11	0.35	2.09	1.09
	CG6209	chr2R	13661495	13663598	-	2104	0	0.32	0	0	2.08	0
	mip40	chr2R	19291105	19292196	-	1092	0.07	0.62	0.15	0	2.08	-1.34
	GCC88	chr3R	11228158	11230600	-	2443	0.25	1.39	0.24	0.32	2.08	0.31
	CG9624	chr3R	14228097	14229145	-	1049	0	0.32	0	0.25	2.08	1.8
	CG7407	chr3L	21823461	21824571	+	1111	0.07	0.61	0.07	0.47	2.07	1.7
49	Jheh3	chr2R	18860375	18862078	-	1704	2.16	9.33	2.29	7.32	2.06	1.63	+
	CG11788	chr2R	20274597	20276142	+	1546	0.4	1.97	0.91	1.01	2.06	0.13
	CG4842	chr3L	16368389	16369518	+	1130	0.07	0.6	0	0	2.06	0
	CG15892	chrX	6293104	6294343	-	1240	0.19	1.09	0	0	2.06	0
50	Rcd-1	chrX	19638767	19640746	+	1980	0.62	2.91	0.67	1.58	2.06	1.12
	CG6488	chr2L	11496804	11498948	-	2145	0	0.32	0	0	2.05	0
	CG8607	chr3L	7320068	7321211	+	1144	0.07	0.59	0.44	0.23	2.05	-0.71
	E5	chr3R	13867345	13874916	-	7572	0	0.31	0	0.21	2.05	1.61
	CG34049	chr2L	2264231	2265321	-	1091	0	0.31	0.08	0	2.04	-0.82
	CG13084	chr2L	19484930	19486532	+	1603	0.34	1.69	0.05	0.65	2.04	2.3
	krimp	chr2R	16238103	16240722	-	2620	0.18	1.03	0.13	0.1	2.04	-0.19
	Roc1b	chr3L	357981	358486	+	506	1.06	4.68	0.99	1.03	2.04	0.05
	CG10075	chr3L	6956946	6958108	-	1163	0.07	0.58	0.14	0	2.04	-1.28
	Surf1	chr3L	6958346	6959586	+	1241	0.12	0.82	0.27	0.21	2.04	-0.25
	spdo	chr3R	30476684	30478849	+	2166	0	0.31	0.12	0	2.04	-1.11
	Rpn13R	chrX	5131898	5132985	+	1088	0	0.31	0	0.24	2.04	1.76
	CG10347	chrX	11852692	11854931	-	2240	0.03	0.45	0.15	0	2.04	-1.31
	PpN58A	chr2R	21881352	21882533	-	1182	0.06	0.57	0.07	0	2.03	-0.77
	CG11586	chr3L	4261297	4262470	-	1174	0.07	0.58	0.21	0.22	2.03	0.04
	gl	chr3R	18367927	18372738	-	4812	0.08	0.63	0.03	0.11	2.03	0.63
	CG9806	chrX	10623725	10627112	-	3388	0.02	0.4	0.02	0.15	2.03	1.03
	CG13163	chr2R	12321238	12322521	+	1284	0.12	0.79	0.13	0.2	2.02	0.4
	Pask	chr2R	23988738	23992049	+	3312	0	0.31	0	0	2.02	0
	PIG-C	chr3L	3318028	3319232	-	1205	0.06	0.56	0.07	0	2.02	-0.76
	7B2	chr3R	5376780	5377975	+	1196	0.06	0.57	0.14	0.43	2.02	1.16
	CG17192	chr3R	27017180	27018287	-	1108	0	0.31	0	0	2.02	0
	CG15084	chr2R	18850844	18851963	+	1120	0	0.3	0.07	0	2.01	-0.8
	CG2691	chrX	13619276	13624408	-	5133	0.27	1.38	0.32	0.41	2.01	0.25
	mRpL51	chr2L	8516753	8517380	-	628	0.73	3.23	0.53	0.41	2	-0.29
	tio	chr2L	22019208	22025734	+	6527	0.11	0.73	0.15	0.12	2	-0.2
	CG17994	chr2R	6207219	6209468	-	2250	0	0.3	0.07	0.12	2	0.31
	Arl1	chr3L	15983135	15984362	+	1228	0.06	0.55	0.14	0.42	2	1.15
	CG11980	chr3R	9004017	9005331	+	1315	1.34	5.66	4.05	4.15	2	0.04
	CG12213	chr3R	11964674	11967457	-	2784	0.14	0.85	0.12	0.28	2	0.79
51	CG5608	chr3R	12462562	12465298	-	2737	0.45	2.1	0.43	4.46	2	3.12
	CG5399	chr3R	15695241	15696565	+	1325	0.12	0.77	0	0	2	0
	Spase12	chr3R	29490544	29491150	-	607	0.76	3.34	2.33	3.43	2	0.54
	Ilp7	chrX	3667621	3668845	+	1225	0.06	0.55	0	0	2	0
	CG5556	chr2L	1351728	1352868	-	1141	0	0.3	0.15	0	1.99	-1.3
	CG10681	chr3L	12501513	12502647	+	1135	0	0.3	0.15	0	1.99	-1.3
	CG31098	chr3R	25291370	25292977	-	1608	0.19	1.05	0.26	0	1.99	-1.84
	CG10802	chrX	3482965	3484555	+	1591	0.19	1.06	0.26	0	1.99	-1.85
	CG3149	chrX	5692945	5695205	-	2261	0.34	1.65	0.44	0.46	1.99	0.05
	Sptr	chrX	8463296	8464438	-	1143	0	0.3	0.07	0	1.99	-0.79
	phol	chr3L	9452803	9456281	-	3479	0.22	1.17	0.31	0.3	1.98	-0.04
52	CG7519	chr3L	21493083	21493907	+	825	0.65	2.87	0.4	1.26	1.98	1.43	+
	Fip1	chr3R	4485008	4487677	+	2670	0.09	0.63	0.16	0.29	1.98	0.62
	Uch-L5R	chrX	12055338	12056635	-	1298	0.06	0.52	0	0	1.97	0
	Dic3	chr2R	7993798	7994968	-	1171	0	0.29	0	0	1.96	0
	Sec31	chr2R	8893613	8898798	+	5186	0.18	0.98	0.18	0.15	1.96	-0.14
	CG10674	chr3L	5135748	5136292	-	545	0.56	2.48	0.15	0	1.96	-1.34
	Dysb	chr3L	18867771	18868945	+	1175	0	0.29	0.14	0	1.96	-1.27
	CG9399	chr3R	9571911	9573615	-	1705	0.18	0.99	0.24	0.76	1.96	1.33
	MED18	chrX	1865909	1866887	+	979	0.55	2.42	0.42	0.53	1.96	0.27
	tor	chr2R	7705183	7709184	-	4002	0.06	0.51	0.1	0.19	1.95	0.53
	Coq2	chr3R	8314784	8316543	-	1760	0.17	0.96	0.24	0.3	1.95	0.23
	CG8326	chrX	17628164	17629492	-	1329	0.06	0.51	0.13	0	1.95	-1.17
	Fbw5	chr2L	6063562	6065953	-	2392	0	0.28	0.1	0	1.94	-1.03
	CG13108	chr2L	9164235	9165426	+	1192	0	0.28	0	0	1.94	0
	CG17633	chr2L	9769060	9770409	+	1350	0.06	0.5	0	0	1.94	0
	Mlh1	chr2R	8170274	8172401	+	2128	0.22	1.11	0.31	0.49	1.94	0.51
	CG32106	chr3L	12773951	12778716	-	4766	0	0.28	0	0.11	1.94	1.06
	Prosbeta2	chr3L	14999951	15001319	+	1369	0.5	2.22	0.18	0.95	1.94	1.89
	CG5618	chr3L	20353449	20356632	+	3184	1.25	5.1	1.46	2.78	1.94	0.88
	Scgbeta	chr3R	12421236	12422429	-	1194	0	0.28	0.07	0	1.94	-0.76
	Pex5	chrX	1866832	1868803	-	1972	0.19	1.03	0.13	0.66	1.94	1.74
	Spn38F	chr2L	20836621	20837985	-	1365	0.06	0.5	0	0	1.93	0
	CG1749	chrX	11483518	11485060	+	1543	0.1	0.66	0.16	0.34	1.93	0.74
	CG7101	chrX	18830591	18832123	+	1533	0.1	0.66	0.11	0	1.93	-1.06
	RfC38	chr2L	11128932	11130317	-	1386	0.44	1.95	0.3	0.38	1.92	0.25
	Spn75F	chr3L	19128450	19129665	-	1216	0	0.28	0	0.21	1.92	1.65
	CG17147	chr3L	20223932	20225324	+	1393	0.06	0.49	0.06	0	1.92	-0.68
53	CG12171	chr3R	5633627	5634640	+	1014	0.45	2	0.66	2.05	1.92	1.51
	CG5991	chr3R	24050783	24053592	+	2810	0.25	1.2	0.36	0	1.92	-2.19
	APC7	chrX	6597088	6599699	+	2612	0.24	1.17	0.29	0.4	1.92	0.37
	CG32642	chrX	12959220	12960790	+	1571	0.1	0.65	0.26	0.66	1.92	1.06
	CG9107	chr2L	6022951	6024539	-	1589	0.1	0.64	0.1	0.16	1.91	0.36
	CG5204	chr2L	13160527	13163153	+	2627	0.03	0.39	0.03	0	1.91	-0.4
	CG3270	chr2R	6693430	6695187	+	1758	0.13	0.77	0.09	0	1.91	-0.96
	Galk	chr3L	8982212	8986091	-	3880	0.02	0.35	0.11	0.27	1.91	0.83
	rtp	chr3R	5236092	5237315	-	1224	0	0.28	0.14	0.21	1.91	0.41
	CG31229	chr3R	18667852	18669083	+	1232	0	0.27	0.34	0	1.91	-2.13
	MED28	chr3R	25477003	25477745	+	743	0.41	1.82	0.56	0	1.91	-2.72
	CG2543	chrX	12611867	12615530	+	3664	0	0.28	0.02	0.07	1.91	0.48
	CG7772	chrX	17906031	17907261	-	1231	0	0.27	0.14	0.42	1.91	1.15
	CG14017	chr2L	5553897	5555137	+	1241	0	0.27	0	0	1.9	0
	CG12923	chr2R	9887648	9888881	+	1234	0	0.27	0	0	1.9	0
	RhoGAP68F	chr3L	12138868	12143380	+	4513	0.07	0.52	0.04	0.29	1.9	1.5
	CG11396	chr3L	20786340	20788137	-	1798	0.13	0.75	0.19	0.29	1.9	0.45
	aqrs	chr3R	28756999	28758234	-	1236	0	0.27	0.13	0	1.9	-1.23
	Sec16	chrX	12596047	12607707	+	11661	0.14	0.81	0.06	0.69	1.9	2.33
	Vha68-3	chr2L	12978786	12981293	+	2508	0	0.27	0	0	1.89	0
	GlyS	chr3R	15141843	15145471	-	3629	0.51	2.14	0.34	0.93	1.89	1.22
	CG7215	chr3R	18165442	18167273	-	1832	0.13	0.74	0.14	0.28	1.89	0.7
	Or7a	chrX	8164266	8165708	-	1443	0.05	0.47	0	0.36	1.89	2.2
	Orc4	chr2R	24795740	24797414	-	1675	0.09	0.61	0.05	0.16	1.88	0.77
	CG3038	chrX	243954	245856	-	1903	0.36	1.6	0.22	0.41	1.88	0.68
	CG1999	chrX	7358796	7360058	+	1263	0	0.27	0	0	1.88	0
	CG4901	chr2L	10211170	10213721	+	2552	0.18	0.93	0.46	0.41	1.87	-0.13
	CG10721	chr2L	20091435	20093152	+	1718	0.09	0.59	0.24	0.3	1.87	0.24
	Cdc37	chr3L	1795392	1797307	+	1916	0.12	0.71	0.17	0	1.87	-1.45
	Fibp	chr3L	19816085	19817790	-	1706	0.09	0.6	0.15	0.46	1.87	1.18
	CG14521	chr3R	28925004	28970372	-	45369	0.02	0.32	0.01	0.09	1.87	0.79
	CG14805	chrX	1877317	1879077	+	1761	0.35	1.54	0.19	0.15	1.87	-0.22
	mRpL14	chrX	2343997	2344649	-	653	0.35	1.55	1.15	1.59	1.87	0.44
	zuc	chr2L	11988735	11989882	-	1148	0.33	1.47	0.29	0.68	1.86	1
	CG13970	chr2L	20103386	20104150	-	765	0.9	3.54	1.09	2.04	1.86	0.85
54	CG6543	chr2R	13852947	13854331	-	1385	1.88	7.09	1.56	3.38	1.86	1.07
	CG1927	chr3L	1966725	1968103	-	1379	0.33	1.47	1.39	1.51	1.86	0.11
	Cralbp	chr3L	5783215	5786718	-	3504	0.09	0.58	0	0.07	1.86	0.8
	CG31100	chr3R	8995229	9001886	-	6658	0.01	0.3	0.16	0.16	1.86	-0.03
	CG4706	chr3R	11137177	11139742	+	2566	0	0.26	0	0	1.86	0
	CG4988	chr2L	11694804	11696107	+	1304	0	0.26	0.06	0	1.85	-0.71
	Rpn3	chr2L	19051790	19053681	+	1892	0.32	1.43	0.18	0.41	1.85	0.89
	CG30411	chr2R	23415939	23417238	+	1300	0	0.26	0	0	1.85	0
	CG33257	chr3L	16346323	16347620	+	1298	0	0.26	0	0	1.85	0
	CoVIII	chr3L	21538859	21539447	-	589	5.34	19.53	4.8	5.74	1.85	0.25
	brn	chrX	4104342	4105791	+	1450	0.32	1.4	0.52	0	1.85	-2.62
	CG15601	chrX	15710647	15712186	+	1540	0.05	0.44	0.11	0.34	1.85	1.07
	Rae1	chr2R	21658770	21660007	-	1238	0.31	1.37	0.07	0.84	1.84	2.49
	CG11475	chr2R	22069725	22071286	-	1562	0.05	0.43	0.16	0.17	1.84	0.04
	CG9018	chr3L	2235284	2237076	-	1793	0.09	0.57	0.19	0	1.84	-1.51
55	RpL4	chr3R	27922821	27924888	+	2068	5.31	19.31	3.18	7.04	1.84	1.12
	pcl	chrX	436139	437448	-	1310	0	0.26	0	0	1.84	0
	Vha36-3	chrX	2579091	2580404	-	1314	0	0.26	0	0	1.84	0
56	Spt6	chrX	6267797	6274888	+	7092	0.25	1.15	0.35	1.03	1.84	1.32	+
	CG12121	chrX	9228796	9232378	-	3583	0.09	0.57	0.05	0.07	1.84	0.24
	CG7810	chr2L	8309876	8311195	-	1320	0	0.26	0.06	0	1.83	-0.71
	GstE8	chr2R	18407834	18408591	+	758	0.3	1.34	0.11	0	1.83	-1.07
	CG12182	chr3L	2595842	2599579	-	3738	0.29	1.27	0.2	0.35	1.82	0.58
	Cat	chr3L	18822604	18828188	+	5585	0.15	0.79	0.25	0.42	1.82	0.56
	Ama	chr3R	6762593	6765261	+	2669	0	0.25	0	0	1.82	0
	Mcm2	chr3R	8264970	8267924	+	2955	0.29	1.26	0.11	0.35	1.82	1.09
	CG32720	chrX	7535625	7536959	-	1335	0	0.25	0	0.19	1.82	1.56
	CG6617	chrX	18649396	18650444	-	1049	0.29	1.29	0	0	1.82	0
	NAA20	chrX	19621451	19623074	-	1624	0.52	2.08	0.51	0.32	1.82	-0.54
	l(2)37Cb	chr2L	19123998	19126976	-	2979	0.03	0.34	0.11	0.09	1.81	-0.18
	rev7	chr3R	5588873	5589703	+	831	0.28	1.22	0.3	0.31	1.81	0.04
	Orc2	chr3R	13964885	13967075	+	2191	0.11	0.62	0.23	0.36	1.81	0.48
	Vha100-4	chr3R	18386841	18389805	-	2965	0.03	0.34	0.06	0.09	1.81	0.27
	RpS14b	chrX	7934898	7935792	+	895	1.97	7.18	1.58	2.03	1.81	0.34
	CG15642	chrX	15466184	15467529	-	1346	0	0.25	0.19	0	1.81	-1.51
	CG12674	chr2L	2079919	2081286	+	1368	0	0.25	0	0	1.8	0
	PrBP	chr2L	8684823	8685955	-	1133	0.27	1.19	0.51	0	1.8	-2.62
	CG31717	chr2L	10250737	10251594	+	858	0.27	1.18	0.19	0.3	1.8	0.46
	CG33511	chr2L	21081127	21082494	-	1368	0	0.25	0	0	1.8	0
	CG34056	chr3L	895951	897364	+	1414	0.27	1.2	0.65	0.37	1.8	-0.68
	CG32181	chr3L	17759697	17762904	+	3208	0.26	1.16	0.29	0.73	1.8	1.11
	CG6843	chr3L	18901594	18902952	+	1359	0	0.25	0.12	0	1.8	-1.15
	CG5641	chr3R	12427795	12429282	-	1488	0.52	2.05	0.34	0.17	1.8	-0.66
	Brd8	chr3R	29223485	29226276	+	2792	0.14	0.73	0.06	0	1.8	-0.67
	CG31778	chr2L	3704106	3705488	-	1383	0	0.24	0	0	1.79	0
	CG30466	chr2R	15568960	15573170	+	4211	0.09	0.56	0.32	0.06	1.79	-1.36
	CG3124	chr2R	23282743	23284113	-	1371	0	0.25	0	0	1.79	0
	CG11334	chr3R	31459822	31462178	-	2357	0.26	1.15	0.07	0.88	1.79	2.53
	CG14786	chrX	1457175	1460617	-	3443	0.16	0.79	0.1	0	1.79	-0.98
	CG9864	chr2R	20248130	20253965	-	5836	0.01	0.29	0.04	0.04	1.78	0.02
	CG13405	chr3L	73945	75332	-	1388	0	0.24	18.82	0	1.78	-7.56
	Ten-m	chr3L	22293044	22407863	-	114820	0.02	0.31	0.01	0.14	1.78	1.15
	CG14356	chr3R	14130680	14132072	-	1393	0	0.24	0	0	1.78	0
	Fer2LCH	chr3R	30387804	30390409	+	2606	0.38	1.56	0.61	0.5	1.78	-0.24
	CG18292	chrX	11137859	11139689	+	1831	0.25	1.11	0.32	0	1.78	-2.06
	CG13991	chr2L	6139382	6145010	+	5629	0	0.24	0	0	1.77	0
	CG7200	chr2L	18157110	18158680	-	1571	0.24	1.08	0.32	0.33	1.77	0.05
57	geminin	chr2R	6655463	6656401	-	939	0.25	1.08	0.44	1.38	1.77	1.45
	CG8728	chr2R	7936866	7939114	-	2249	0.24	1.05	0.3	0.23	1.77	-0.26
	Adk1	chr3L	12200322	12204082	-	3761	0.06	0.45	0.13	0.14	1.77	0.03
	CG5589	chr3L	17802490	17804715	-	2226	0.24	1.06	0.11	0.23	1.77	0.65
	CG31087	chr3R	25311027	25313833	-	2807	0	0.24	0	0.09	1.77	0.95
	CG2807	chr2L	568340	572716	+	4377	0.16	0.77	0.13	0.18	1.76	0.26
	Egm	chr2R	11616869	11619023	-	2155	0.39	1.57	0.19	0.36	1.76	0.66
	CG34234	chr2R	12486719	12487378	-	660	0.23	1.03	0.25	0.79	1.76	1.33
	CG13890	chr3L	851346	852673	+	1328	0.23	1.02	0.25	0	1.76	-1.81
	CG15472	chrX	4768727	4770137	-	1411	0	0.24	0	0	1.76	0
	Pkg21D	chr2L	786153	790798	-	4646	0.02	0.29	0.02	0	1.75	-0.24
	nec	chr2R	7156477	7158241	-	1765	0.04	0.38	0.05	0	1.75	-0.56
58	Txl	chr3L	5765846	5767084	+	1239	0.74	2.73	0.4	1.89	1.75	1.98
	ppl	chr3L	21280491	21281506	-	1016	0.23	1	0.16	0	1.75	-1.4
	CG7878	chr3R	8122725	8125273	+	2549	0.48	1.86	0.88	1.33	1.75	0.54
	CG15767	chrX	5789487	5790919	+	1433	0	0.24	0.06	0	1.75	-0.66
	Trxr-1	chrX	8242528	8248033	+	5506	0.59	2.21	0.33	0.71	1.75	0.9
	imd	chr2R	18409796	18411532	-	1737	0.22	0.97	0.19	0.15	1.74	-0.22
	CG32945	chr3R	4577939	4578644	-	706	0.22	0.96	0	0.37	1.74	2.23
	CG14302	chr3R	18732681	18733034	+	354	0.22	0.96	0.7	2.2	1.74	1.52
	CG15210	chrX	10839230	10839895	+	666	0.69	2.54	0.87	0.39	1.74	-0.99
	NC2alpha	chr2R	21670152	21671593	+	1442	0.43	1.64	0.23	0.18	1.73	-0.24
59	Pxt	chr3R	17719454	17722955	+	3502	1.27	4.45	1.24	2.82	1.73	1.13
60	CG8636	chrX	2609247	2610336	-	1090	0.77	2.79	0.53	1.19	1.73	1.03	+
	Fcp3C	chrX	3173376	3174474	-	1099	0.21	0.92	0.08	0	1.73	-0.81
	CG8300	chrX	7104885	7106345	+	1461	0.21	0.93	0.11	0	1.73	-1.1
	CG8297	chr2R	15934825	15935938	+	1114	0.21	0.91	0.22	0.23	1.72	0.04
	yellow-g2	chr3L	2276550	2278038	+	1489	0.21	0.91	0.06	0	1.72	-0.64
	CG6761	chr3L	9700517	9703470	-	2954	0	0.23	0.08	0.09	1.72	0.03
	CG14117	chr3L	13008285	13009450	+	1166	0.46	1.74	0.07	0.67	1.72	2.17
	Rpt3R	chr3R	9754735	9756214	-	1480	0	0.23	0	0	1.72	0
	CG12116	chrX	8467443	8469012	-	1570	1.96	6.68	1.59	1.82	1.72	0.19
	Arp10	chrX	19644531	19646014	-	1484	0.21	0.91	0.28	0.18	1.72	-0.47
	CG33123	chr2L	3510328	3514656	-	4329	0.27	1.09	0.44	0.72	1.71	0.6
	Art8	chr2L	11009821	11011086	-	1266	2.06	6.95	2.04	1.23	1.71	-0.68
	CG8503	chr2R	14243778	14246066	+	2289	0.2	0.89	0.04	0	1.71	-0.45
	CG9646	chr2R	17048875	17053855	+	4981	0.2	0.88	0.35	0.21	1.71	-0.55
	CG5554	chr2R	23845001	23847024	+	2024	0.49	1.84	0.62	0.39	1.71	-0.56
	CG14450	chr3L	22726234	22727789	-	1556	0.2	0.87	0.16	0.33	1.71	0.74
	Ibf2	chr3R	9257727	9258501	-	775	0.2	0.87	0.11	0.34	1.71	1.07
	CG13950	chr2L	860309	861806	+	1498	0	0.23	0	0	1.7	0
	Sec5	chr2L	3457302	3460367	+	3066	0.1	0.55	0.14	0.42	1.7	1.15
	Ripalpha	chr2L	10199401	10200974	-	1574	0.2	0.86	0.16	0	1.7	-1.37
	CG9306	chr2L	13370103	13371026	-	924	0.83	2.93	0.72	0.56	1.7	-0.31
	CG12825	chr2R	7789206	7789988	+	783	0.2	0.86	0.32	0.33	1.7	0.05
	CG8366	chr2R	15955040	15956636	+	1597	0.19	0.85	0.21	0	1.7	-1.62
61	Argk	chr3L	9048781	9050356	-	1576	0.93	3.22	0.74	2.14	1.7	1.42
	Papst2	chr3L	17042797	17044465	+	1669	0.37	1.42	0.15	0.16	1.7	0.04
	MrgBP	chr2R	8900566	8901375	-	810	0.19	0.84	0.41	0.32	1.69	-0.28
	CG10911	chr2R	18052550	18054066	-	1517	0	0.22	0	0	1.69	0
	DNApol-eta	chr3L	21938634	21941812	-	3179	0.1	0.53	0.18	0.25	1.69	0.29
	GlcAT-I	chrX	4131211	4132833	+	1623	0.19	0.83	0.36	0.32	1.69	-0.13
	CG15721	chrX	12970711	12973967	+	3257	0.19	0.83	0.15	0.16	1.69	0.04
	Cbs	chrX	21045138	21049096	+	3959	0.12	0.6	0.11	0.13	1.69	0.17
	mRpL27	chr2L	4458595	4459602	-	1008	0.46	1.68	0.91	0.77	1.68	-0.21
	lace	chr2L	15499127	15504591	+	5465	0.18	0.8	0.27	0.33	1.68	0.21
62	Acon	chr2L	21168570	21173184	+	4615	0.8	2.79	0.94	2.03	1.68	1.04
63	levy	chr2R	23548239	23548879	+	641	7.66	24.81	5.32	11.36	1.68	1.08
	CG12018	chr3L	1775633	1777019	+	1387	0.39	1.46	0.06	0.37	1.68	1.57
	CG7927	chr3L	8110368	8113320	+	2953	0.18	0.8	0.42	0.09	1.68	-1.47
	CG4074	chr3L	20768207	20769482	-	1276	0.18	0.8	0.2	1.02	1.68	1.92
	Tsc1	chr3R	24130307	24134654	+	4348	0.05	0.39	0.1	0.18	1.68	0.51
	CG12496	chrX	2409365	2410901	-	1537	0	0.22	0.11	0	1.68	-1.06
	CG15255	chr2L	15610171	15611719	-	1549	0	0.22	0	0	1.67	0
	S2P	chr2R	11842103	11844240	-	2138	0.18	0.79	0.31	0.24	1.67	-0.26
	CG4781	chr2R	24640683	24642239	-	1557	0	0.22	0	0	1.67	0
	CycH	chr3L	21821997	21823309	+	1313	0.18	0.77	0.25	0	1.67	-1.82
	CG31347	chr3R	12691733	12692597	-	865	0.18	0.78	0	0.6	1.67	2.81
	Sirt4	chrX	5664628	5665940	-	1313	0.18	0.77	0.13	0.4	1.67	1.13
64	Den1	chr2R	12337797	12339544	+	1748	0.48	1.74	0.62	1.34	1.66	1
	CG3344	chr3L	685942	687958	-	2017	0.04	0.34	0.04	0.13	1.66	0.7
	CG9925	chr3R	13960712	13964174	-	3463	0.49	1.76	0.38	0.98	1.66	1.15
	Rbf2	chr3R	15965446	15968138	+	2693	0.17	0.75	0.09	0	1.66	-0.95
	CG17803	chr3R	17798877	17801293	-	2417	0.29	1.12	0.38	0.54	1.66	0.41
	Sld5	chr3R	26055657	26056547	-	891	0.17	0.76	0.28	0.29	1.66	0.04
	Ir7b	chrX	7864948	7866968	-	2021	0.04	0.33	0.08	0.13	1.66	0.33
	CG42866	chr2L	19961224	19961685	-	462	0.17	0.73	0	0	1.65	0
	CG11395	chr2R	17137240	17138831	+	1592	0.34	1.28	0.63	1.31	1.65	0.95
	Hsp22	chr3L	9372931	9374964	+	2034	0.04	0.33	0.2	0.13	1.65	-0.42
	nsl1	chr3R	15793782	15801220	+	7439	0.56	1.96	0.27	0.98	1.65	1.55
	CG31262	chr3R	17217116	17219884	-	2769	0.17	0.73	0.33	0.28	1.65	-0.17
	CG10877	chr3R	20562486	20564067	-	1582	0	0.21	0.11	0	1.65	-1.04
	crm	chrX	2734248	2738538	-	4291	0.36	1.34	0.58	0.42	1.65	-0.38
	CG12398	chrX	14911781	14913812	-	2032	0.04	0.33	0.04	0.64	1.65	2.39
	CG32557	chrX	17852958	17856129	-	3172	0	0.21	0.03	0.16	1.65	1.06
	Amyrel	chr2R	16651095	16652699	-	1605	0	0.21	0	0	1.64	0
	wdp	chr2R	22298214	22301423	-	3210	0	0.21	0	0	1.64	0
	CG13313	chr3L	8958857	8960921	+	2065	0.04	0.33	0.04	0.25	1.64	1.33
	CG4101	chr3L	16612486	16612950	+	465	0.17	0.73	0.72	1.12	1.64	0.58
	CG7328	chr3L	20139210	20140607	-	1398	0.16	0.73	0	0.19	1.64	1.52
	mats	chr3R	22421161	22422846	+	1686	0.32	1.2	0.2	0.46	1.64	0.92
	Exo84	chr3R	26049731	26052257	-	2527	0.06	0.4	0.03	0	1.64	-0.41
	CG11160	chrX	11044756	11049540	+	4785	0	0.21	0	0	1.64	0
	CG4133	chr2L	455531	458745	+	3215	0	0.21	0.13	0.65	1.63	1.7
	CG4364	chr2L	9708921	9711271	-	2351	0.49	1.73	0.18	0.55	1.63	1.24
	mtDNA-helicase	chr2L	9891255	9893446	-	2192	0.63	2.16	0.8	1.42	1.63	0.76
	Adhr	chr2L	14615552	14618902	+	3351	0.16	0.71	0.07	0.08	1.63	0.03
	CG31627	chr2L	21173222	21174179	+	958	0.16	0.71	0.17	0	1.63	-1.45
	beta3GalTII	chr2R	8626181	8627611	-	1431	0.16	0.71	0.41	0.18	1.63	-0.85
	CG9084	chr2R	11217416	11219241	-	1826	3.24	10.19	0.05	0	1.63	-0.54
	Synj	chr2R	22080176	22085421	+	5246	0.16	0.71	0.13	0.1	1.63	-0.19
	CG30421	chr2R	24743749	24756385	+	12637	0.04	0.32	0.07	0	1.63	-0.79
	CG13705	chr3L	4896864	4898470	+	1607	0	0.21	0	0	1.63	0
	nvd	chr3L	24324866	24401655	+	76790	0.32	1.19	0.31	0.5	1.63	0.56
	Alg-2	chr3R	3623143	3627690	+	4548	0.27	1.04	1.57	1.26	1.63	-0.3
	Cks85A	chr3R	8712906	8715879	-	2974	0.34	1.25	0.39	0.7	1.63	0.7
	CG17333	chrX	10847438	10848534	+	1097	0.63	2.16	0.23	0.24	1.63	0.04
	mal	chrX	20429675	20433210	+	3536	0.09	0.48	0.21	0.44	1.63	0.8
	CG31907	chr2L	7059214	7060851	-	1638	0	0.21	0	0	1.62	0
	CG2915	chr2R	7958207	7960015	-	1809	0.3	1.12	0.37	0.14	1.62	-0.94
	PI31	chr2R	11967343	11968654	-	1312	0.35	1.29	0.76	0.4	1.62	-0.79
	Gnf1	chr3R	4906622	4910081	+	3460	0.16	0.68	0.19	0.23	1.62	0.15
	Cyp304a1	chr3R	12963791	12965923	+	2133	0.04	0.32	0	0	1.62	0
	eff	chr3R	14732414	14740791	-	8378	0.34	1.25	0.89	1.06	1.62	0.22
	Pglym78	chr3R	29148248	29149901	+	1654	0.46	1.64	0.5	0.79	1.62	0.56
	CG15332	chrX	7953852	7955990	-	2139	0.04	0.32	0.08	0	1.62	-0.83
	ric8a	chrX	9256168	9258670	+	2503	0.15	0.68	0	0	1.62	0
	CG3775	chrX	12801661	12803786	+	2126	0.04	0.32	0	0	1.62	0
	Vamp7	chr2R	9841080	9842502	-	1423	0.32	1.19	0.35	0.18	1.61	-0.67
	Gr47b	chr2R	11361900	11363405	+	1506	0.15	0.67	0.22	0.17	1.61	-0.24
	wbl	chr2R	19249395	19250917	+	1523	0.15	0.67	0	0	1.61	0
	CG3448	chr3L	9450545	9451572	-	1028	0.15	0.66	0.08	0.51	1.61	1.74
	CG7573	chr3L	11311747	11313397	+	1651	0	0.2	0.1	0	1.61	-1.01
	CG11498	chr3R	30153022	30160473	-	7452	0.05	0.36	0.18	0.07	1.61	-0.71
	Ef1alpha100E	chr3R	31738468	31743306	+	4839	0.05	0.35	0.03	0.43	1.61	1.98
	CG34417	chrX	6540771	6554814	+	14044	0.04	0.34	0.11	0.09	1.61	-0.14
	CG43132	chrX	15689490	15691146	+	1657	0	0.2	0.2	0	1.61	-1.59
	Rca1	chr2L	6852315	6853866	+	1552	0.15	0.65	0.43	0.67	1.6	0.54
	CG14275	chr2L	8327456	8332911	+	5456	0.06	0.37	0.08	0	1.6	-0.82
	CG10237	chr2L	19435850	19438966	-	3117	0.15	0.65	0.13	0.25	1.6	0.59
	Mad1	chr2R	9288957	9291565	-	2609	0.15	0.65	0.16	0.1	1.6	-0.38
	Eip55E	chr2R	18627918	18629279	+	1362	0.51	1.74	0.73	0.19	1.6	-1.52
	nmdyn-D7	chr3R	9679939	9681502	+	1564	0.15	0.65	0.11	0.17	1.6	0.37
	snk	chr3R	13040165	13041742	-	1578	0.15	0.64	0.05	0.33	1.6	1.49
	CG9631	chr3R	14225098	14226762	-	1665	0	0.2	0	0	1.6	0
	AP-1sigma	chr3R	23958651	23960232	+	1582	0.15	0.64	0.21	0.16	1.6	-0.23
	CG4619	chr2L	9938863	9940845	+	1983	0.39	1.37	0.21	0.39	1.59	0.67
	CG5446	chr2L	12426631	12427709	-	1079	0.14	0.63	0.39	0	1.59	-2.28
	CG5888	chr2L	16400175	16405957	-	5783	0.44	1.52	0.06	0	1.59	-0.66
	CG12848	chr2R	24762566	24763094	-	529	0.15	0.64	0.16	0	1.59	-1.36
	Rga	chr3R	5607275	5613112	-	5838	0.14	0.64	0.07	0.18	1.59	0.7
	CG3321	chr3R	14326947	14327735	+	789	1.07	3.43	1.58	1.32	1.59	-0.25
	Rad17	chr3R	14661176	14663197	-	2022	0.38	1.34	0.29	0	1.59	-1.96
	Arpc3A	chr3R	15834648	15835712	+	1065	0.14	0.64	0.39	0.24	1.59	-0.51
	CG31279	chr3R	16430681	16432897	+	2217	0.03	0.31	1.65	0	1.59	-4.13
	CG5835	chr3R	19148632	19153686	-	5055	0	0.2	0.02	0	1.59	-0.22
	Aats-gln	chr3R	25263267	25265721	-	2455	0.44	1.52	0.3	0.74	1.59	1.05
	Sce	chr3R	27680431	27682029	-	1599	0.14	0.63	0.05	0.16	1.59	0.79
	CG2246	chr3R	30592971	30595965	-	2995	0.38	1.36	0.36	0.52	1.59	0.43
	Pdp	chrX	7731779	7734438	-	2660	0.14	0.64	0.22	0.1	1.59	-0.69
	CG1561	chrX	11581957	11584175	-	2219	0.03	0.31	0.04	0	1.59	-0.46
	ttm3	chr2L	22079632	22080738	+	1107	0.14	0.61	0.08	0.23	1.58	0.94
	Fie	chr3L	3892574	3894833	+	2260	0.03	0.3	0.18	0.35	1.58	0.65
	st	chr3L	16497651	16500460	+	2810	0.05	0.36	0	0.19	1.58	1.51
	CG6465	chr3R	10675560	10677251	-	1692	0	0.2	0.1	0.15	1.58	0.36
	Cyp6d5	chr3R	14029228	14031483	+	2256	0.03	0.3	0.15	0	1.58	-1.31
	CG5555	chr3R	19178085	19180322	-	2238	0.03	0.3	0.04	0	1.58	-0.46
	CG13840	chr3R	22814483	22816178	-	1696	0	0.2	0	0	1.58	0
	CkIalpha	chrX	12653626	12657275	+	3650	0.34	1.21	0.21	0.28	1.58	0.34
	Hs3st-B	chrX	19248639	19252045	+	3407	0	0.2	0	0.23	1.58	1.72
	CG15458	chrX	20413652	20414199	-	548	0.14	0.62	0	0	1.58	0
	CG5435	chr2L	12429827	12430866	-	1040	0.59	1.95	1.12	1	1.57	-0.15
	CG13168	chr2R	12253992	12255701	+	1710	0	0.2	0.05	0	1.57	-0.57
	gbb	chr2R	23851562	23853247	+	1686	0.14	0.6	0.1	0.15	1.57	0.36
	Nop60B	chr2R	24174877	24177253	+	2377	1.42	4.41	1.82	3.17	1.57	0.77
	ptip	chr3L	14020315	14029121	-	8807	0.43	1.46	0.26	0.44	1.57	0.57
	CG13733	chr3L	17477795	17478926	-	1132	0.14	0.6	0.15	0.46	1.57	1.18
	Osi10	chr3R	6263976	6267395	+	3420	0	0.2	0	0.3	1.57	2.01
	CG6901	chr3R	16323415	16325128	+	1714	0	0.2	0	0	1.57	0
	Lsd-1	chr3R	23763857	23766662	+	2806	0.22	0.84	0.24	0.37	1.57	0.48
	CG15196	chrX	11409947	11411667	+	1721	0	0.2	0	0	1.57	0
	CG33284	chr3L	21123753	21124884	+	1132	0.54	1.79	0.44	0.23	1.56	-0.71
	CG8132	chr3R	9401495	9402618	+	1124	0.34	1.2	0.22	0.46	1.56	0.81
	CG17110	chr3R	23091724	23095184	+	3461	0	0.2	0.05	0	1.56	-0.57
	CG7135	chrX	18103653	18105393	+	1741	0	0.19	0.1	0.15	1.56	0.35
	CG14227	chrX	19687791	19688948	-	1158	0.13	0.58	0.36	0.22	1.56	-0.5
	Cyp6w1	chr2R	6173684	6175431	+	1748	0	0.19	0.05	0	1.55	-0.56
	IntS10	chr3L	3806710	3809090	+	2381	0.13	0.57	0.1	0.33	1.55	1.06
	CG14187	chr3L	20112265	20112847	-	583	0.13	0.58	0	0	1.55	0
	CG8112	chr3R	8712933	8714104	+	1172	0.13	0.58	0.14	0	1.55	-1.27
	dgt4	chrX	4113701	4114870	+	1170	0.13	0.58	0.07	0	1.55	-0.77
	CG4230	chr2L	5096227	5098613	+	2387	0.03	0.28	0.03	0.11	1.54	0.63
	CG5439	chr2L	13177150	13178978	+	1829	0.25	0.93	0.18	0.14	1.54	-0.22
	CG31703	chr2L	22102626	22104401	-	1776	0	0.19	0	0	1.54	0
	CG17985	chr2R	7651625	7655302	-	3678	0.31	1.1	0.11	0.14	1.54	0.18
	CG8078	chr2R	9096931	9098525	-	1595	5.1	15.06	4.33	7.5	1.54	0.78
	CG14184	chr3L	20027819	20029020	-	1202	0.13	0.56	0.14	0.65	1.54	1.65
	CG2663	chr3R	5400594	5404135	-	3542	0	0.19	0	0	1.54	0
	CG8129	chr3R	9365398	9367763	+	2366	0.03	0.29	0.25	0.22	1.54	-0.11
	CG14731	chr3R	11931262	11933643	+	2382	0.03	0.28	0.03	0.11	1.54	0.63
	Takl1	chr3R	20770828	20772601	-	1774	0	0.19	0	0	1.54	0
	Pp4-19C	chrX	20421087	20423006	-	1920	0.36	1.23	0.22	0.27	1.54	0.23
	Apf	chr2L	9938178	9938790	-	613	0.13	0.55	0.14	0	1.53	-1.24
	Cyp310a1	chr2L	18651058	18653010	-	1953	0.24	0.87	0	0	1.53	0
	CG8204	chr2R	15573144	15573762	-	619	0.12	0.55	0.13	0	1.53	-1.23
	mv	chr3L	1950306	1964178	-	13873	0.04	0.32	0.05	0.09	1.53	0.33
	CG1275	chr3L	2252744	2256010	-	3267	0.33	1.14	0.31	0.08	1.53	-1.18
	CG13285	chr3L	5533968	5535759	-	1792	0	0.19	0	0	1.53	0
	Ir94a	chr3R	22113427	22115214	+	1788	0	0.19	0	0	1.53	0
	CG4449	chr3R	23249443	23251300	-	1858	0.12	0.55	0.4	0	1.53	-2.33
	Bili	chr3R	25131306	25136709	+	5404	0	0.19	0	0	1.53	0
	CG11077	chr4	1028675	1029361	-	687	0.45	1.48	0.36	0	1.53	-2.21
	sofe	chrX	10855000	10857413	-	2414	0.03	0.28	0.07	0.11	1.53	0.3
	Hsepi	chr2R	6670154	6673372	-	3219	0.67	2.1	1.11	1.05	1.52	-0.07
	ACC	chr2R	7974115	7984063	-	9949	0.21	0.78	0.14	0.21	1.52	0.35
	CG4820	chr3R	11216535	11217898	+	1364	0.28	0.99	0.12	0.38	1.52	1.12
65	nct	chr3R	24851601	24854569	+	2969	0.49	1.6	0.48	1.49	1.52	1.46
	CLS	chr3R	25685236	25687149	-	1914	0.12	0.53	0.13	0.14	1.52	0.03
	CG10970	chrX	9069600	9071408	-	1809	0	0.19	0.05	0	1.52	-0.55
	CG11164	chrX	13668014	13669294	+	1281	0.12	0.53	0.06	0.41	1.52	1.62
	CG18301	chr2L	10531821	10533647	+	1827	0	0.19	0	0.14	1.51	1.28
	Atg10	chr2R	7832171	7835259	+	3089	0.4	1.31	0.43	0.25	1.51	-0.59
	CG17180	chr3L	540851	542147	+	1297	0.12	0.52	0.06	0	1.51	-0.71
	nab	chr3L	4153618	4160932	-	7315	0	0.19	0.02	0.21	1.51	1.35
	Pp1-87B	chr3R	12423621	12425917	-	2297	0.87	2.65	0.76	1.25	1.51	0.64
	CG12321	chr3R	18187805	18188707	-	903	0.59	1.87	0.74	0.29	1.51	-1.11
	CG17119	chr3R	23054410	23057547	-	3138	0.05	0.32	0.11	0.08	1.51	-0.17
66	cib	chrX	4106113	4110636	+	4524	0.41	1.35	0.44	1.03	1.51	1.07	+
	CG15333	chrX	8019523	8021345	-	1823	0	0.19	0.05	0	1.51	-0.54
	HP1b	chrX	9081063	9082358	+	1296	0.12	0.52	0.19	0.6	1.51	1.26
	CG17574	chr2R	12849358	12850948	-	1591	0.39	1.28	0.58	0.49	1.5	-0.19
	CG34269	chr3L	528337	528996	+	660	0.12	0.51	0.5	0.39	1.5	-0.29
	CG13293	chr3L	6082883	6090264	+	7382	0	0.18	0	0.14	1.5	1.27
	CG12355	chr3L	15492964	15494277	-	1314	0.12	0.52	0.06	0	1.5	-0.71
	CG7402	chr3L	17887705	17891404	+	3700	0	0.18	0	0	1.5	0
	CG9279	chr3L	19538425	19542954	-	4530	0.07	0.37	0.07	0.4	1.5	1.53
	CG8184	chrX	15712628	15731488	+	18861	0.14	0.57	0.07	0.28	1.5	1.14
	CG9510	chr2L	8939725	8941763	-	2039	0.11	0.5	0.41	0.51	1.49	0.26
	Top3alpha	chr2L	19498168	19502268	+	4101	0.11	0.5	0.2	0.13	1.49	-0.42
	CG3065	chr2R	23970305	23972020	+	1716	0.36	1.18	0.39	0	1.49	-2.29
	CG17359	chr3L	13997900	13999251	-	1352	0.11	0.5	0.12	0	1.49	-1.16
	CG5039	chr3R	25678683	25679529	+	847	0.36	1.2	0.59	0	1.49	-2.79
	l(1)G0148	chrX	6654541	6659709	+	5169	0.4	1.31	0.42	0.4	1.49	-0.05
	Cubn	chrX	9558665	9571308	-	12644	0.89	2.68	0.92	1.52	1.49	0.67
	Gapdh1	chr2R	7791901	7793230	-	1330	2.31	6.62	0.56	3.32	1.48	2.37
	CG1265	chr3L	4254776	4256053	+	1278	0.6	1.85	0.26	0.61	1.48	0.98
	CG13708	chr3L	4829092	4833591	-	4500	0.02	0.23	0	0.06	1.48	0.66
	CG13476	chr3L	14705464	14706157	+	694	0.11	0.49	0	0	1.48	0
	CG4753	chr3L	16378974	16381181	-	2208	0.49	1.53	0.3	1.3	1.48	1.8
	lin-52	chrX	5753390	5754958	-	1569	0.24	0.86	0.16	0.33	1.48	0.74
	CG4593	chrX	7013887	7014775	+	889	0.35	1.14	0.19	0.58	1.48	1.25
	CG7860	chrX	15568993	15570369	+	1377	0.11	0.49	0.12	0.57	1.48	1.59
	r	chrX	16655359	16668712	+	13354	0.13	0.53	0.18	0.47	1.48	1.02
	Gs1l	chr2L	4455137	4456807	-	1671	0.23	0.81	0.4	0.31	1.47	-0.28
	CG5885	chr2L	9917221	9918176	-	956	1.85	5.31	3.22	3.54	1.47	0.13
	YL-1	chr2L	10970443	10971870	+	1428	0.11	0.47	0.12	0	1.47	-1.11
	Pu	chr2R	21175315	21182608	+	7294	0.56	1.72	0.68	1.21	1.47	0.74
	CG33912	chr3L	20754976	20755685	-	710	0.11	0.48	0	0	1.47	0
	CG31548	chr3R	5635901	5636852	-	952	0.32	1.07	0.61	1.37	1.47	1.04
	CG12170	chr3R	5637234	5638657	+	1424	0.11	0.48	0.29	0.91	1.47	1.37
	CG9682	chr3R	30250928	30252830	+	1903	0	0.18	0.09	0.14	1.47	0.34
	CG17612	chr2L	4380722	4382661	-	1940	0	0.17	0.17	0	1.46	-1.44
	eIF-3p40	chr2L	5051193	5052780	-	1588	1.26	3.62	1.26	1.15	1.46	-0.12
	CG30065	chr2R	13433028	13433760	+	733	0.1	0.46	0.23	0	1.46	-1.71
	CG1246	chr3L	2648048	2650205	+	2158	0.11	0.47	0.12	0	1.46	-1.11
	Ero1L	chr3L	4170404	4173789	+	3386	0.05	0.3	0.07	0.15	1.46	0.55
	CG14684	chr3R	10706974	10707460	+	487	0.95	2.78	1.37	1.07	1.46	-0.33
	CG4757	chr3R	11161207	11163129	+	1923	0	0.18	0	0.14	1.46	1.23
	CG7530	chr3R	14724760	14729078	-	4319	0.39	1.25	0.39	0.54	1.46	0.4
	Set	chr3R	15263552	15265253	+	1702	0.59	1.79	0.34	0.61	1.46	0.69
	CG11447	chr3R	19861610	19862600	+	991	0.31	1.02	0.34	0	1.46	-2.12
	moody	chrX	2044292	2048395	-	4104	0.21	0.74	0.04	0.19	1.46	1.05
	RhoGAP15B	chrX	16943290	16955995	+	12706	0.27	0.91	0.24	0.8	1.46	1.39
	CG4563	chr2R	24451084	24453040	-	1957	0	0.17	0	0	1.45	0
	CG7600	chr3L	11210786	11214097	+	3312	0.35	1.12	0.13	0.55	1.45	1.53
	CG17672	chr3L	13028962	13036504	+	7543	0.26	0.9	0.61	0.17	1.45	-1.38
	CG16749	chr3R	9330885	9331885	-	1001	0.31	1.01	0.25	0	1.45	-1.8
	Octbeta3R	chr3R	12511570	12548229	-	36660	0.01	0.21	0.14	0.33	1.45	0.86
	CG17752	chr3R	19610225	19612437	+	2213	0.1	0.46	0.04	0.12	1.45	0.66
	CG5107	chr3R	25505191	25505931	+	741	0.1	0.46	0	0	1.45	0
	CG5590	chr3R	27677522	27679013	+	1492	0.1	0.45	0.22	0.35	1.45	0.47
	CG13358	chrX	803424	804921	-	1498	0.1	0.45	0.06	0.17	1.45	0.81
	CanB	chrX	5332499	5334449	+	1951	0	0.17	0	0	1.45	0
	CG4407	chrX	12901353	12903162	-	1810	0.55	1.68	0.28	0.57	1.45	0.84
	CG33642	chr2L	13529975	13530736	+	762	0.1	0.44	0.44	0.34	1.44	-0.28
	CG4455	chr2L	16352934	16354539	+	1606	4.3	11.8	3.57	7.29	1.44	1.01
	Lsm11	chr2R	9838434	9839500	-	1067	0.29	0.95	0.16	0	1.44	-1.36
	CG7686	chr2R	10836570	10838727	-	2158	0.28	0.94	0.73	0.72	1.44	-0.02
	pita	chr2R	23548967	23551551	-	2585	0.18	0.65	0.13	0	1.44	-1.19
	CG18173	chr3L	1735853	1737822	-	1970	0	0.17	0	0	1.44	0
	CG13704	chr3L	4898900	4900869	+	1970	0	0.17	0	0.26	1.44	1.86
	kin17	chr3L	20356807	20358331	+	1525	0.1	0.44	0.82	0.17	1.44	-1.76
	CG14309	chr3R	18381580	18385072	-	3493	0.04	0.29	0.07	0.07	1.44	0.02
	CG5412	chr3R	20577053	20578131	+	1079	0.28	0.94	0.15	0	1.44	-1.35
	CG31148	chr3R	23700621	23702605	+	1985	0	0.17	0	0.13	1.44	1.21
	mRpL30	chrX	4647871	4648646	+	776	1.38	3.92	0.21	1.01	1.44	1.81
	CG3097	chrX	5765855	5770780	-	4926	0.14	0.55	0.22	0.11	1.44	-0.64
	CG3040	chrX	6972324	6973393	-	1070	0.29	0.95	0.08	0.49	1.44	1.72
	CG7429	chr2L	8041106	8041879	+	774	0.1	0.44	0.11	0	1.43	-1.05
	dpa	chr2R	7496702	7499877	-	3176	0.41	1.28	0.45	0.49	1.43	0.12
	Mal-A8	chr2R	8471954	8473961	+	2008	0	0.17	0.04	0	1.43	-0.5
	lin	chr2R	8914524	8918234	+	3711	0.31	1	0.18	0.49	1.43	1.08
	T3dh	chr2R	22329726	22332072	-	2347	0.1	0.43	0.18	0.11	1.43	-0.4
	CG32483	chr3L	688523	690081	-	1559	0.1	0.43	0.05	0	1.43	-0.62
	CG18764	chr3R	11626889	11628452	+	1564	0.1	0.43	0.05	0	1.43	-0.62
	CG31469	chr3R	13709159	13709939	-	781	0.1	0.43	0.43	0.33	1.43	-0.28
	Srp72	chr3R	20588711	20591040	+	2330	0.1	0.44	0.07	0.11	1.43	0.3
	CG5379	chr3R	22386489	22388483	-	1995	0	0.17	0.04	0	1.43	-0.5
	Trf4-2	chr3R	24925216	24927085	+	1870	0.21	0.72	0.18	0.28	1.43	0.44
	CG10958	chrX	8132285	8134967	+	2683	0.17	0.63	0.22	0.48	1.43	0.88
	CG13090	chr2L	8517411	8519176	+	1766	1.09	3.07	1.22	3.09	1.42	1.27
	CycE	chr2L	15727581	15731784	-	4204	0.33	1.05	0.55	0.25	1.42	-0.91
	CG44476	chr2L	18112830	18113179	-	350	0.66	1.93	0.71	0	1.42	-3.02
	CG11125	chr2R	7447473	7449415	+	1943	0.2	0.7	0.21	0.13	1.42	-0.43
	Rrp42	chr2R	16014908	16016050	+	1143	0.27	0.89	0.15	0.45	1.42	1.18
	Jheh2	chr2R	18855767	18857940	-	2174	2.44	6.69	3.33	3.59	1.42	0.11
	Fuca	chr3L	11518798	11520824	-	2027	0	0.17	0	0	1.42	0
	RpII140	chr3R	14125791	14129826	+	4036	0.53	1.59	0.8	1.35	1.42	0.68
	CG14434	chrX	6851909	6852638	-	730	0.63	1.85	0.8	1.07	1.42	0.38
	Ranbp21	chrX	19646306	19652269	-	5964	0.36	1.13	0.27	0.87	1.42	1.41
	CG34380	chr2L	6179133	6209477	+	30345	0.01	0.18	0	0	1.41	-0.04
	ade3	chr2L	7014623	7023898	-	9276	0.28	0.91	0.29	0.45	1.41	0.5
	CSN8	chr2L	8364855	8365663	+	809	0.57	1.67	0.21	0.96	1.41	1.8
	CG11191	chr2R	8000490	8002120	-	1631	0.09	0.41	0	0	1.41	0
	Nup50	chr2R	8123036	8125058	+	2023	0.76	2.17	0.82	0.64	1.41	-0.31
	Mat1	chr2R	10738617	10739829	-	1213	0.25	0.84	0.48	0.43	1.41	-0.13
	Sk2	chr3L	3047087	3050159	+	3073	0.47	1.43	0.35	0.59	1.41	0.62
	CG8783	chr3L	13999380	14001809	-	2430	0.09	0.42	0.14	0.11	1.41	-0.19
	GXIVsPLA2	chr3L	15955096	15956252	+	1157	0.6	1.75	0.43	0.67	1.41	0.54
	CG8149	chr3R	9504656	9505865	+	1210	0.57	1.68	0.27	0.43	1.41	0.5
	CG10005	chr3R	11975156	11977197	-	2042	0	0.17	0.04	0	1.41	-0.49
	CG11670	chr3R	13042050	13044086	+	2037	0	0.17	0	0	1.41	0
	CG11880	chr3R	29123370	29128247	+	4878	0.25	0.83	0.77	0.53	1.41	-0.45
	CG4281	chrX	2062313	2065142	-	2830	0.57	1.67	0.65	1.1	1.41	0.69
	Or43a	chr2R	7232840	7234913	-	2074	0	0.16	0.08	0	1.4	-0.85
	CG34232	chr2R	12164909	12165739	-	831	0.09	0.41	0.2	0.31	1.4	0.46
	CG15082	chr2R	18830331	18833241	+	2911	0.03	0.23	0.03	0	1.4	-0.36
	CG5569	chr2R	23865414	23866654	+	1241	0.25	0.82	0.27	0	1.4	-1.88
	CG12983	chr3L	20962655	20966762	-	4108	0	0.16	0	0	1.4	0
	CG10445	chr3R	7916599	7920299	-	3701	0.04	0.27	0.09	0.07	1.4	-0.16
	CG8870	chr3R	13379842	13381509	+	1668	0.09	0.41	0.2	0.94	1.4	1.79
	Spn88Ea	chr3R	15203069	15206447	-	3379	0.2	0.7	0.17	0.15	1.4	-0.1
	MRG15	chr3R	15276440	15278109	-	1670	0.09	0.41	0.2	0.31	1.4	0.46
	CG7794	chr3R	18023707	18025378	+	1672	0.09	0.4	0.2	0.31	1.4	0.46
	ppan	chr3R	21116254	21117899	+	1646	0.09	0.41	0.2	0	1.4	-1.6
	CG7920	chr3R	30010476	30015165	-	4690	0.38	1.15	0.48	0.22	1.4	-0.85
	CG34300	chr3R	30305808	30306637	-	830	0.09	0.41	0.1	0	1.4	-1
	CG9170	chrX	15977967	15982944	-	4978	0.02	0.2	0.03	0.05	1.4	0.19
	unc-4	chrX	17768569	17778579	+	10011	0.05	0.3	0.07	0.18	1.4	0.69
	Vps29	chr2L	1150766	1151764	+	999	1.23	3.39	1.08	1.04	1.39	-0.05
	CG3165	chr2L	2977122	2978398	+	1277	0.24	0.79	0.13	0	1.39	-1.2
	CG15403	chr2L	3128635	3129489	+	855	0.09	0.4	0	0	1.39	0
	SA	chr2L	6950421	6954586	+	4166	0	0.16	0.06	0.06	1.39	0.02
	CG2127	chr2R	8368344	8370038	-	1695	0.09	0.4	0	0	1.39	0
	CG43164	chr2R	17502354	17508645	+	6292	0	0.16	0	0	1.39	0
	ens	chr3L	4122907	4134550	-	11644	0.24	0.78	0.26	0.4	1.39	0.49
	CG10055	chr3R	7184101	7186673	-	2573	0.24	0.79	0.23	0.1	1.39	-0.7
	CG9801	chr3R	8735879	8745661	-	9783	0.11	0.45	0.05	0.27	1.39	1.28
	Ugt86Da	chr3R	11157098	11159744	+	2647	0.23	0.77	0.41	0.2	1.39	-0.78
	RpS20	chr3R	20822181	20823356	+	1176	21.14	55.54	10.96	19.46	1.39	0.82
	Top3beta	chrX	6284138	6287990	-	3853	0.24	0.79	0.17	0.13	1.39	-0.21
	CG1724	chrX	21202499	21203341	-	843	0.09	0.4	0.59	0.62	1.39	0.05
	Prosalpha7	chr2R	9846636	9847836	-	1201	1.02	2.82	1.04	0.87	1.38	-0.24
	CG7848	chr2R	16433852	16435954	-	2103	0	0.16	0	0	1.38	0
	CG30265	chr2R	22832456	22834580	+	2125	0.79	2.23	1.41	2.08	1.38	0.53
	CG32112	chr3L	12741718	12745154	+	3437	0.09	0.39	0.05	0.15	1.38	0.76
	CG17361	chr3L	13997191	13998055	+	865	0.09	0.39	0.1	0	1.38	-0.97
	CG32436	chr3L	21344033	21355049	+	11017	0.02	0.22	0.02	0.17	1.38	1.11
	CG12947	chr3R	9780064	9783054	+	2991	0.59	1.7	1.03	0.87	1.38	-0.22
	Sk1	chrX	11442539	11446012	+	3474	0.09	0.39	0.12	0.67	1.38	1.82
	CG34163	chr2L	11988270	11988801	+	532	0.43	1.27	0.63	0	1.37	-2.86
	CG5787	chr2L	12708792	12712470	-	3679	0.19	0.64	0.16	0.14	1.37	-0.1
	CG30432	chr2R	6197387	6198266	-	880	0.09	0.38	0.09	0	1.37	-0.96
	Gr43a	chr2R	7390869	7393161	-	2293	0.17	0.59	0.07	0	1.37	-0.79
	U2A	chr2R	7675362	7676362	-	1001	0.46	1.35	0.33	0.52	1.37	0.52
	coil	chr2R	8124981	8127242	-	2262	0.17	0.6	0.26	0.11	1.37	-0.73
	Dek	chr2R	16856220	16859589	+	3370	0.25	0.8	0.44	0.54	1.37	0.23
	Arl6	chr2R	19444179	19445058	+	880	0.09	0.38	0.19	0.3	1.37	0.45
	CG3732	chr2R	22638807	22640201	-	1395	0.22	0.73	0.12	0	1.37	-1.13
	CG3500	chr2R	23356372	23357391	-	1020	0.45	1.33	0.49	0.51	1.37	0.05
	CkIIalpha-i3	chr3L	708601	710361	-	1761	0.09	0.38	0.14	0	1.37	-1.27
	CG34057	chr3L	897380	898772	+	1393	0.22	0.73	0.3	0.56	1.37	0.73
	CG10274	chr3L	6178677	6181829	-	3153	0.15	0.54	0.18	0.25	1.37	0.29
	CG15881	chr3L	19805181	19806932	+	1752	0.09	0.39	0.47	0	1.37	-2.52
	CG6985	chr3R	22741150	22743081	+	1932	0.28	0.88	0.09	0.27	1.37	0.99
	wda	chr3R	23255070	23258087	-	3018	0.03	0.22	0.22	0.17	1.37	-0.24
	CG13607	chr3R	24114043	24116171	-	2129	0	0.16	0.04	0	1.37	-0.48
	mei-38	chrX	1477063	1478482	+	1420	0.22	0.71	0.35	0.37	1.37	0.05
	mRpL3	chrX	15761248	15762663	+	1416	0.22	0.72	0.23	0	1.37	-1.74
	Grip84	chrX	19559431	19565598	-	6168	0.09	0.38	0.15	0.21	1.37	0.32
	dod	chrX	21345358	21346858	+	1501	0.46	1.35	0.44	0.52	1.37	0.19
	CG11885	chr2L	420895	421450	-	556	0.41	1.22	1.2	0.47	1.36	-1.19
	CG42818	chr2L	16241939	16245559	+	3621	0.34	1.03	0.25	0.57	1.36	0.94
	TotF	chr2L	19911815	19912377	-	563	0.41	1.2	0.15	0	1.36	-1.31
	CG42365	chr2R	21666687	21667594	+	908	0.08	0.37	0.27	0	1.36	-1.91
	CG17150	chr3L	4861269	4895749	+	34481	0	0.16	0	0.17	1.36	1.45
	akirin	chr3L	7369843	7372783	+	2941	0.21	0.69	0.2	0.18	1.36	-0.11
	CG31517	chr3R	13948420	13949330	+	911	0.08	0.37	0	0.57	1.36	2.75
	CG14544	chr3R	26059496	26061293	+	1798	0.09	0.38	0.19	0.14	1.36	-0.22
	dx	chrX	6533999	6538575	+	4577	0.89	2.44	0.73	1.25	1.36	0.71
	SLC5A11	chr2L	8200465	8205132	-	4668	0.28	0.87	0.29	0.5	1.35	0.64
	Klp31E	chr2L	10414017	10418991	+	4975	0.05	0.27	0	0	1.35	0
	CG1850	chr2R	7258867	7261269	-	2403	0.16	0.56	0.1	0.54	1.35	1.65
	CG34219	chr2R	8917708	8918877	-	1170	0.39	1.16	0.07	0.22	1.35	0.91
	CG12863	chr2R	14619798	14621320	-	1523	0.2	0.67	0	0.68	1.35	2.97
	CG11109	chr3L	22872200	22873702	+	1503	0.2	0.68	0.44	0.69	1.35	0.55
	MP1	chr3R	4307908	4309835	+	1928	0.56	1.58	0.39	0.13	1.35	-1.06
	ksr	chr3R	5478390	5483906	-	5517	0.08	0.37	0.05	0.09	1.35	0.42
	CG1315	chr3R	6642262	6644434	-	2173	0	0.16	0	0	1.35	0
	CG9393	chr3R	9561583	9563673	-	2091	0.26	0.81	0.4	0.25	1.35	-0.51
	CG3368	chr3R	27283780	27287448	+	3669	0.08	0.37	0.2	0.21	1.35	0.04
	Smvt	chr3R	31759404	31761579	-	2176	0	0.16	0.04	0	1.35	-0.47
	CG15247	chrX	9874493	9876672	-	2180	0	0.16	0	0	1.35	0
	CG9509	chrX	14906334	14909070	-	2737	0.08	0.37	0.09	0.38	1.35	1.33
	CG42450	chrX	18813297	18826703	+	13407	0.03	0.23	0.03	0.04	1.35	0.08
	CG10874	chr2L	2189914	2192386	-	2473	0.16	0.55	0.07	0.11	1.34	0.29
	Cyp6a16	chr2L	5620615	5623762	-	3148	0.02	0.21	0	0	1.34	0
	CG5681	chr2L	17986399	17988619	+	2221	0	0.15	0.04	0	1.34	-0.46
	ap	chr2R	5706202	5709292	-	3091	0.2	0.66	0.22	0.17	1.34	-0.23
	CG30495	chr2R	7656895	7659061	+	2167	0.25	0.78	0.19	0	1.34	-1.55
	CG30349	chr2R	8907518	8910885	+	3368	0.46	1.31	0.4	0.15	1.34	-0.96
	RpS15	chr2R	16570112	16571230	-	1119	13.3	33.87	10.85	14.41	1.34	0.41
	CG16985	chr3L	2599297	2600242	+	946	0.08	0.36	0.18	0.27	1.34	0.44
	Hsp26	chr3L	9376418	9377375	-	958	2.72	7.06	0.87	5.97	1.34	2.65
	endos	chr3L	14029579	14031706	-	2128	0.5	1.43	0.43	0.98	1.34	1.02
	Spec2	chr3R	5616644	5624125	-	7482	0.08	0.36	0.11	0.03	1.34	-0.65
	CG31454	chr3R	8521658	8523520	+	1863	0.08	0.36	0.04	0.14	1.34	0.73
	CG31278	chr3R	10707398	10708340	-	943	0.08	0.36	0.18	0.28	1.34	0.44
	Sodh-2	chr3R	10876384	10878257	+	1874	0.08	0.36	0	0	1.34	0
	ssh	chr3R	24938710	24944956	-	6247	0.2	0.65	0.19	0.25	1.34	0.29
	msta	chrX	2205515	2208678	-	3164	0.02	0.21	0.03	0.08	1.34	0.53
	Eno	chr2L	1724768	1729636	-	4869	1.47	3.82	1.21	1.71	1.33	0.46
	CG9150	chr2L	6067668	6068594	-	927	1.82	4.75	1.08	1.96	1.33	0.81
	Etf-QO	chr2R	9910893	9913488	+	2596	0.15	0.52	0.13	0.2	1.33	0.4
	Vha14-1	chr2R	15679426	15680084	-	659	1.16	3.08	0.76	0.39	1.33	-0.79
	CG11906	chr2R	19281418	19283961	-	2544	0.15	0.53	0.13	0.2	1.33	0.4
	Thiolase	chr2R	23866648	23868603	-	1956	0.63	1.73	0.17	0.4	1.33	0.88
	CG9205	chr3L	1034697	1036298	+	1602	0.19	0.63	0.05	0	1.33	-0.6
	CG11583	chr3L	4281504	4282817	-	1314	0.35	1.03	0.38	0	1.33	-2.26
	CG11997	chr3R	9177517	9179098	+	1582	0.19	0.64	0.37	0.16	1.33	-0.82
	MtnA	chr3R	9783407	9784370	-	964	0.08	0.35	0	0	1.33	0
	CG7379	chr3R	17796376	17798304	-	1929	0.08	0.35	0.39	0.54	1.33	0.39
	CG3011	chrX	5913067	5915297	-	2231	1.51	3.94	0.67	2.21	1.33	1.59
	CG4617	chrX	7102555	7104491	-	1937	0.08	0.35	0.26	0	1.33	-1.84
	CG12723	chrX	13189643	13191883	-	2241	0	0.15	0	0.12	1.33	1.11
	CG2794	chr2L	564163	566472	+	2310	0.23	0.73	0.18	0.23	1.32	0.22
	lectin-24A	chr2L	3716800	3717773	-	974	0.08	0.35	0.26	0.27	1.32	0.04
	CG18302	chr2L	10534322	10536587	+	2266	0	0.15	0	0	1.32	0
	Prosalpha2	chr3R	12431321	12432556	+	1236	1.8	4.65	0.67	0.42	1.32	-0.57
	niki	chr3R	24822401	24825648	-	3248	0.02	0.21	0.05	0.08	1.32	0.25
	fs(1)M3	chrX	5958207	5964247	-	6041	0.75	2.02	0.39	0.6	1.32	0.53
	CG9114	chrX	15330784	15333154	-	2371	0.23	0.71	0.11	0.44	1.32	1.39
	Aats-his	chrX	18515428	18520445	+	5018	0.29	0.88	0.35	0.31	1.32	-0.13
	Nat1	chrX	19479984	19484643	+	4660	0.49	1.38	0.75	1.28	1.32	0.7
	Cg25C	chr2L	5029609	5037114	+	7506	0.29	0.86	0.21	0.42	1.31	0.73
	CG31642	chr2L	6118512	6120522	+	2011	0.08	0.34	0.04	0.13	1.31	0.7
	TfIIS	chr2L	15058919	15060757	-	1839	0.46	1.29	0.32	0.28	1.31	-0.12
	CG17323	chr2L	18823548	18826553	+	3006	0.08	0.34	0.03	0	1.31	-0.35
	CG17470	chr2L	20642306	20643244	-	939	1.39	3.6	0	0	1.31	0
	CG1814	chr2R	9577427	9581847	+	4421	0.16	0.54	0.17	0.18	1.31	0.04
	Prp8	chr2R	12154258	12162998	-	8741	0.6	1.63	0.85	0.77	1.31	-0.12
	CG15100	chr2R	18846858	18850599	-	3742	0.12	0.45	0.36	0.35	1.31	-0.03
	CG9754	chr2R	21310368	21312354	-	1987	0.08	0.34	0.13	0	1.31	-1.17
	CG13896	chr3L	710820	711819	-	1000	0.08	0.34	0.08	0	1.31	-0.87
	vito	chr3L	5776324	5777333	-	1010	0.08	0.34	0.16	0	1.31	-1.4
	HP4	chr3L	7975438	7976154	-	717	0.32	0.94	0.46	0	1.31	-2.5
	CG7133	chr3L	22073068	22074523	-	1456	0.32	0.93	0.63	0.54	1.31	-0.2
	Tsp86D	chr3R	10868708	10870165	+	1458	0.32	0.93	0.23	0	1.31	-1.71
	CG31224	chr3R	18650121	18659309	-	9189	0.27	0.81	0.24	0.31	1.31	0.29
	CG13611	chr3R	24279572	24281576	+	2005	0.08	0.34	0	0	1.31	0
	CG13650	chr3R	25109226	25112516	-	3291	0.02	0.21	0.05	0	1.31	-0.59
	CG3224	chrX	6660552	6661462	-	911	0.84	2.23	0.37	0.57	1.31	0.53
	CG1518	chrX	21049885	21053937	-	4053	11.66	29.06	11.97	17.58	1.31	0.55
	mst	chrX	21388977	21390983	+	2007	0.08	0.34	0.12	0.13	1.31	0.03
	U2af38	chr2L	292959	294681	-	1723	0.58	1.57	0.43	0.3	1.3	-0.41
	CG14913	chr2L	11016995	11018778	+	1784	0.17	0.57	0.23	0.15	1.3	-0.44
	CG4810	chr3R	12192703	12195011	-	2309	0	0.15	0	0	1.3	0
	Hsp70Ba	chr3R	12465453	12467776	-	2324	0	0.15	0	0	1.3	0
	l(1)1Bi	chrX	629773	633633	+	3861	0.12	0.44	0.13	0	1.3	-1.2
	l(1)G0255	chrX	6678424	6681845	+	3422	0.38	1.09	0.36	0.68	1.3	0.75
	Cp7Fb	chrX	8473837	8476071	+	2235	0.31	0.91	0.11	0	1.3	-1.08
	CG15202	chrX	11142541	11143560	+	1020	0.08	0.33	0	0	1.3	0
	Zw	chrX	19667252	19672353	+	5102	0.08	0.33	0.08	0.05	1.3	-0.27
	CG7239	chr2L	5802220	5804030	+	1811	0.17	0.56	0.37	0.14	1.29	-0.94
	CG2608	chr2L	20645822	20647381	+	1560	0.3	0.87	0.11	0	1.29	-1.05
	CG16935	chr2R	13860349	13861930	-	1582	0.29	0.86	0.47	0.66	1.29	0.4
	CG30083	chr2R	15711597	15712644	-	1048	0.07	0.32	0.08	0	1.29	-0.84
	Vdup1	chr3L	176306	178635	-	2330	0	0.15	0.04	0	1.29	-0.44
	CG9953	chr3L	6969658	6971666	+	2009	1.53	3.87	0.75	1.94	1.29	1.27
	yellow-k	chr3L	15520620	15521653	+	1034	0.07	0.33	0.08	0	1.29	-0.85
	Ir75a	chr3L	17815570	17817921	-	2352	0	0.14	0	0	1.29	0
	CG9376	chr3L	19612455	19613489	+	1035	0.07	0.33	0.08	0.75	1.29	2.24
	Keap1	chr3R	17073942	17078102	-	4161	0.07	0.33	0.14	0	1.29	-1.26
	Ns3	chrX	1461844	1464220	-	2377	0.29	0.85	0.31	0.11	1.29	-0.99
	CG15894	chrX	6309212	6329828	+	20617	0.01	0.18	0.02	0.18	1.29	1.25
	CG4949	chrX	17078836	17080907	+	2072	0.41	1.14	0.32	0.38	1.29	0.18
	CG33635	chr2L	157836	158664	-	829	0.28	0.82	0.3	0.31	1.28	0.04
	CG17259	chr2L	3035493	3037263	-	1771	0.65	1.72	0.8	0.88	1.28	0.13
	Sirup	chr2L	7998869	7999676	+	808	0.28	0.84	0.1	0	1.28	-1.02
	CG9485	chr2R	21312399	21319569	+	7171	0.1	0.38	0.06	0.07	1.28	0.13
	CG30424	chr2R	24965275	24967157	-	1883	0.16	0.54	0.27	1.38	1.28	2.02
	mad2	chr3L	5812135	5813093	-	959	0.96	2.47	0.95	0.27	1.28	-1.51
	Clk	chr3L	7763233	7767230	-	3998	0.12	0.42	35.83	0	1.28	-8.49
	CG18233	chr3L	18605472	18607349	+	1878	0.16	0.54	0.09	0.28	1.28	1
	CG7634	chr3L	21565426	21567785	+	2360	0	0.14	0	0	1.28	0
	CG9839	chr3R	8803471	8805599	-	2129	0.07	0.32	0.04	0.12	1.28	0.68
	CG31198	chr3R	21754324	21757758	+	3435	0.02	0.2	0	0	1.28	0
	CG9650	chrX	7137723	7241538	+	103816	0.02	0.18	0.02	0.1	1.28	0.77
	drd	chrX	15125753	15137311	+	11559	0.01	0.18	0.01	0.16	1.28	1.17
	Nle	chr2L	566366	568121	-	1756	0.26	0.77	0.09	0.44	1.27	1.48
	CG10026	chr2L	19454256	19457723	+	3468	0.02	0.2	0.14	0.07	1.27	-0.48
	CG10268	chr2L	19579093	19580351	-	1259	0.61	1.61	0.26	0.62	1.27	0.98
	ltd	chr2R	9177864	9179346	-	1483	0.41	1.14	0.39	0.7	1.27	0.7
	robl	chr2R	17456472	17457129	+	658	0.58	1.54	0.51	0.79	1.27	0.56
	CG34193	chr2R	17508995	17511394	+	2400	0	0.14	0	0	1.27	0
	Myo61F	chr3L	1318480	1329617	+	11138	0.06	0.27	0.1	0	1.27	-0.98
	Atg2	chr3L	2774338	2780677	+	6340	0.1	0.37	0.1	0.12	1.27	0.12
	CG3552	chr3L	9456318	9459370	+	3053	0.4	1.11	0.22	0.77	1.27	1.45
	CG32221	chr3L	19834670	19836413	+	1744	0.26	0.78	0.81	0.45	1.27	-0.74
	Cdk12	chr3L	21516306	21522156	+	5851	0.16	0.52	0.13	0.13	1.27	0.03
	CG14609	chr3R	7200970	7203362	+	2393	0	0.14	0	0	1.27	0
	CG5934	chr3R	27273705	27274565	+	861	0.27	0.79	0.29	0	1.27	-1.96
	CG11403	chrX	1236873	1239884	-	3012	0.13	0.45	0.08	0.09	1.27	0.03
	CG4194	chrX	2068592	2069688	+	1097	0.07	0.31	0.08	0	1.27	-0.81
	CG7065	chrX	9142493	9147894	+	5402	0.07	0.31	0.11	0.1	1.27	-0.08
	Lint-1	chrX	11149323	11152592	+	3270	0.07	0.31	0.15	0.32	1.27	0.73
	CG43921	chrX	12516634	12531233	-	14600	0.05	0.25	0.1	0.04	1.27	-0.58
	CG6299	chrX	15462722	15466812	+	4091	0.11	0.41	0.04	0.32	1.27	1.57
	esc	chr2L	11827204	11829405	-	2202	0.07	0.31	0.11	0.12	1.26	0.03
	Ance	chr2L	13905645	13909170	+	3526	0.02	0.19	0.02	0	1.26	-0.31
	Cyp9b2	chr2R	7130277	7132139	-	1863	0.7	1.82	0.94	0.84	1.26	-0.15
	CG8311	chr2R	16587045	16589184	-	2140	0.54	1.42	0.16	0.85	1.26	1.9
	CG15118	chr2R	19133727	19136863	-	3137	0.12	0.43	0.16	0.17	1.26	0.04
	rho	chr3L	1463811	1468475	+	4665	0.03	0.22	0.07	0	1.26	-0.78
	abs	chr3R	4233047	4235041	+	1995	0.15	0.51	0.08	0.13	1.26	0.33
	CG9926	chr3R	13950224	13951138	-	915	0.25	0.74	0.18	0.28	1.26	0.45
	Hsp68	chr3R	24055080	24057310	-	2231	0.07	0.3	0.04	0.23	1.26	1.28
	p-cup	chrX	17446350	17448774	-	2425	0	0.14	0.03	0	1.26	-0.43
	ATbp	chrX	23106003	23108331	+	2329	0.43	1.16	0.71	1.45	1.26	0.93
	wcd	chr2R	16345838	16347500	-	1663	0.37	1.02	0.8	0.78	1.25	-0.03
	CG6426	chr2R	16869402	16871851	+	2450	0	0.14	0.03	0	1.25	-0.42
	CG15093	chr2R	18775669	18776978	-	1310	0.7	1.81	1.78	1.98	1.25	0.15
	Eaf6	chr3L	5607162	5608300	-	1139	0.07	0.3	0	0	1.25	0
	CG44838	chr3L	9461050	9472590	+	11541	0.23	0.67	0.38	0.23	1.25	-0.57
	Sap130	chr3L	12805902	12813036	+	7135	0.02	0.19	0.02	0.18	1.25	1.19
	Bin1	chr3R	16186156	16186897	-	742	0.52	1.37	0.34	0.35	1.25	0.05
	CG4467	chr3R	23227727	23240052	-	12326	0	0.14	0.01	0.06	1.25	0.61
	Caf1-180	chrX	8602137	8606304	-	4168	0.15	0.49	0.14	0.25	1.25	0.54
	dmrt11E	chrX	13368191	13370472	+	2282	0.07	0.3	0	0	1.25	0
	mRpS25	chrX	14582136	14582982	-	847	1.45	3.6	1.08	1.23	1.25	0.17
	Lcch3	chrX	15925105	15928529	+	3425	0.07	0.3	0.07	0	1.25	-0.79
	CG9572	chrX	20148124	20155514	+	7391	0	0.14	0.01	0	1.25	-0.15
	CG17544	chr2L	19390370	19393835	-	3466	0.07	0.29	0.05	0.3	1.24	1.43
	CG13841	chr3R	22766732	22767699	-	968	0.24	0.7	0	1.07	1.24	3.55
	CG32533	chrX	19474156	19479319	-	5164	0.16	0.52	0.06	0.15	1.24	0.61
	CG11555	chr2L	273836	274694	+	859	0.45	1.18	0.29	0.3	1.23	0.04
	GABA-B-R3	chr2L	749945	762142	+	12198	0.03	0.19	0.01	0.06	1.23	0.62
	CG14352	chr2L	1611410	1612576	+	1167	0.07	0.29	0.07	0	1.23	-0.78
	Rack1	chr2L	7825347	7827246	-	1900	15.87	37.4	11.38	18.34	1.23	0.68
	CG8372	chr2L	8212039	8212902	-	864	0.44	1.18	0.67	0	1.23	-2.95
	Atac2	chr2L	18609576	18612249	-	2674	0.37	1.01	0.25	0	1.23	-1.8
	CG33655	chr2R	21317793	21320017	-	2225	0.14	0.46	0.07	0.12	1.23	0.31
	Zmynd10	chr3L	13024763	13026437	-	1675	0.46	1.21	0.7	1.55	1.23	1.05
	CG11999	chr3R	5353717	5354747	-	1031	0.22	0.66	0.4	1.01	1.23	1.14
	CG11672	chr3R	8289395	8290578	-	1184	0.06	0.29	0	0.22	1.23	1.68
	CG14715	chr3R	11674221	11674923	+	703	0.76	1.93	0.35	0	1.23	-2.19
	Sdr	chr3R	14918628	14922302	+	3675	0.02	0.18	0.05	0.21	1.23	1.1
	CG11504	chr3R	29997900	29999755	+	1856	0.33	0.91	0.72	0.42	1.23	-0.65
	Pka-C2	chr3R	30695537	30697138	-	1602	0.57	1.48	0.16	0.49	1.23	1.2
	Roc1a	chrX	647304	648148	+	845	0.45	1.2	1.08	0.31	1.23	-1.54
	Bzd	chrX	2606680	2608876	-	2197	0.14	0.46	0.11	0.12	1.23	0.03
	CG14423	chrX	2945403	2946589	+	1187	0.06	0.29	0	0.44	1.23	2.43
	Hlc	chrX	21385518	21387946	-	2429	0.54	1.39	0.51	0.11	1.23	-1.57
	CG3345	chr2L	269088	271626	+	2539	0	0.13	0.36	0	1.22	-2.2
	snRNP-U1-70K	chr2L	6968711	6971737	-	3027	0.28	0.78	0.16	0.26	1.22	0.43
	CG2292	chr2R	10063385	10066514	-	3130	0.22	0.65	0.21	0.33	1.22	0.47
	ord	chr2R	23271257	23273799	-	2543	0	0.13	0	0	1.22	0
	Prm	chr3L	8732858	8738907	-	6050	0.06	0.28	0.08	0	1.22	-0.87
	Cont	chr3R	4381306	4387018	+	5713	0.38	1.01	0.32	0.73	1.22	0.98
	CREG	chr3R	17393272	17394309	-	1038	0.22	0.65	0.24	0	1.22	-1.77
	fs(1)N	chrX	1322513	1329438	+	6926	0.49	1.27	0.47	0.71	1.22	0.52
	CG1677	chrX	7281089	7284877	-	3789	0.71	1.79	0.59	0.82	1.22	0.41
	Evi5	chrX	11430523	11454338	-	23816	0.32	0.87	0.32	1.06	1.22	1.47
	comt	chrX	13259021	13262488	+	3468	0.11	0.39	0.07	0.07	1.22	0.03
	Ndc80	chrX	13609671	13612062	-	2392	0.06	0.28	0.07	0	1.22	-0.76
	caz	chrX	16288810	16293520	+	4711	0.37	1.01	0.46	0.33	1.22	-0.37
	CG12203	chrX	19492421	19493337	+	917	0.42	1.11	0.45	0.28	1.22	-0.53
	psd	chr2L	5963087	5964322	-	1236	0.06	0.27	0	0	1.21	0
	ApepP	chr2L	16908229	16910418	-	2190	0.21	0.62	0.15	0.36	1.21	0.86
	CG13323	chr2R	13044695	13047256	-	2562	0	0.13	0	0.1	1.21	1.01
	CG8399	chr2R	16017737	16024627	+	6891	0.13	0.44	0.11	0.26	1.21	0.8
	Toll-7	chr2R	19826578	19832973	+	6396	0.01	0.16	0.01	0	1.21	-0.18
	CG9083	chr2R	24898273	24899505	+	1233	0.06	0.27	0.07	0	1.21	-0.74
	Trn	chr3L	6193480	6199596	+	6117	0.35	0.94	0.35	0.13	1.21	-1
	Dbp73D	chr3L	16728496	16730818	-	2323	0.13	0.44	0.11	0	1.21	-1.05
	ms(3)76Cc	chr3L	19620502	19624309	+	3808	0.02	0.18	0	0.07	1.21	0.75
	S1P	chr3L	21613797	21617376	-	3580	0.11	0.38	0.16	0.07	1.21	-0.61
	CS-2	chr3L	21962401	21969964	+	7564	0.02	0.18	0.01	0	1.21	-0.15
	CG4009	chr3R	17033588	17036045	-	2458	0.06	0.28	0.07	0.42	1.21	1.64
	tst	chr3R	23768399	23772859	-	4461	0.21	0.61	0.13	0.06	1.21	-0.54
	CG11882	chr3R	29147016	29148103	-	1088	0.21	0.62	0.23	0.48	1.21	0.81
	CG14052	chrX	2223754	2224969	+	1216	0.06	0.28	0.07	0	1.21	-0.75
	Hk	chrX	10233347	10244580	-	11234	0.03	0.21	0.01	0.09	1.21	0.75
	cort	chr2L	6674682	6676567	-	1886	0.57	1.44	0.53	1.24	1.2	1.09
	Cyp4e1	chr2R	8447451	8449745	+	2295	0.2	0.59	0.14	0.11	1.2	-0.2
	CG8321	chr2R	12033946	12036260	+	2315	0.2	0.58	0.22	0	1.2	-1.66
	CG32276	chr3L	3197863	3199047	-	1185	1.55	3.71	1.12	0.66	1.2	-0.69
	hd	chr3R	5372592	5374634	-	2043	0.38	0.99	0.33	0.51	1.2	0.52
	RnpS1	chr3R	9552034	9553747	+	1714	0.72	1.78	0.73	0.61	1.2	-0.23
	CG6293	chr3R	10307806	10311613	-	3808	0.56	1.42	0.66	0.48	1.2	-0.39
	Clbn	chr3R	25127502	25131155	+	3654	0.11	0.37	0.16	0.14	1.2	-0.1
	Cap-D2	chr3R	29675651	29680257	+	4607	0.17	0.51	0.18	0.17	1.2	-0.06
	CG45072	chr3R	30122023	30123263	-	1241	0.06	0.27	0.07	0	1.2	-0.74
	CG43689	chrX	4075978	4087354	+	11377	0.05	0.24	0.1	0.05	1.2	-0.47
	Xpac	chrX	4102955	4104197	-	1243	0.06	0.27	0.07	0	1.2	-0.74
	CG2061	chrX	11092492	11094660	+	2169	0.28	0.78	0.27	0.12	1.2	-0.74
	HDAC6	chrX	15333310	15340360	+	7051	0.17	0.53	0.2	0.18	1.2	-0.08
	CG14230	chrX	19704176	19706417	+	2242	0.21	0.6	0.07	0.12	1.2	0.31
	Rbp9	chr2L	2954762	2964851	+	10090	0.08	0.3	0.07	0.1	1.19	0.29
	Fis1	chr2R	5603587	5604617	-	1031	0.52	1.31	0.4	0.25	1.19	-0.52
	Caf1-105	chr2R	10466001	10468540	-	2540	0.06	0.27	0.26	0.1	1.19	-0.84
	RpIII128	chr2R	12039041	12042623	+	3583	0.19	0.57	0.23	0.22	1.19	-0.06
	CG8778	chr2R	12651301	12652487	-	1187	0.19	0.57	0.35	0.66	1.19	0.75
	Khc-73	chr2R	15515778	15532259	-	16482	0.35	0.92	0.35	0.33	1.19	-0.06
	CG4984	chr2R	17726914	17732987	+	6074	0.16	0.5	0.15	0	1.19	-1.33
	CG30392	chr2R	21290914	21292181	-	1268	0.06	0.27	0.33	0	1.19	-2.1
	CG8270	chr3L	6488681	6491210	+	2530	0.06	0.27	0.07	0.41	1.19	1.62
	CG10426	chr3L	12277655	12281476	+	3822	0.06	0.27	0.13	0	1.19	-1.21
	Taf4	chr3L	16113212	16121368	+	8157	0.22	0.62	0.16	0.19	1.19	0.15
	CG6512	chr3L	17238613	17242128	-	3516	0.2	0.58	0.17	0.07	1.19	-0.61
	Chmp1	chr3L	18682895	18684061	-	1167	0.2	0.58	0.21	0.22	1.19	0.04
	CG9231	chr3L	19585093	19585970	-	878	0.79	1.93	0.57	0	1.19	-2.74
	CG2943	chr3R	7903030	7907363	-	4334	0.35	0.94	0.44	0.36	1.19	-0.24
	dmt	chr3R	9711142	9714675	+	3534	0.87	2.11	0.26	0.37	1.19	0.38
	CG14857	chr3R	14801773	14804342	+	2570	0.06	0.26	0.06	0.2	1.19	0.88
	CG14894	chr3R	16441843	16443007	-	1165	0.2	0.58	0.21	0.22	1.19	0.04
	CG5966	chrX	5988791	5992640	+	3850	0.06	0.26	0.17	0	1.19	-1.45
	CG4594	chr2L	9920160	9921459	+	1300	0.06	0.26	0	0.2	1.18	1.58
	CG5731	chr2L	10207085	10209744	-	2660	0	0.13	0	0	1.18	0
	Tom70	chr2L	12035984	12038310	-	2327	0.33	0.87	0.11	0.67	1.18	1.89
	ppk25	chr2R	6950385	6952158	+	1774	1.04	2.48	0.89	0.29	1.18	-1.33
	Nox	chr2R	16307269	16316485	+	9217	0.02	0.18	0.03	0	1.18	-0.35
	PHDP	chr2R	23883136	23884440	-	1305	0.06	0.26	0	0	1.18	0
	Srp68	chr3L	8975046	8977401	+	2356	0.26	0.72	0.28	0.88	1.18	1.36
	CG10133	chr3L	13449187	13450283	-	1097	0.49	1.23	0.15	0.47	1.18	1.19
	scaf6	chr3L	17036859	17042574	-	5716	0.75	1.84	0.52	0.59	1.18	0.15
	CG5916	chr3R	16147029	16149389	+	2361	0.33	0.86	0.39	1.1	1.18	1.3
	Mes-4	chr3R	27932982	27937853	-	4872	0.19	0.56	0.17	0.37	1.18	0.81
	Pcd	chr3R	29723163	29724226	+	1064	0.5	1.27	0.78	0.49	1.18	-0.58
	CG4660	chrX	6078708	6081372	-	2665	0	0.13	0	0.1	1.18	0.98
	mRpL22	chrX	16783933	16785092	+	1160	0.33	0.88	0.43	1.34	1.18	1.45
	CG3792	chr2L	4977312	4978567	+	1256	0.18	0.54	0.4	0.21	1.17	-0.7
	CG4968	chr2L	10306922	10308045	+	1124	0.61	1.51	0.3	0.23	1.17	-0.26
	holn1	chr2L	10435995	10437316	+	1322	0.06	0.26	0.06	0	1.17	-0.7
	CG1671	chr2R	9848061	9850642	+	2582	0.12	0.39	0.13	0.3	1.17	0.81
	Sec24AB	chr2R	9876232	9882357	-	6126	0.36	0.94	0.29	0.38	1.17	0.32
	Sod2	chr2R	16772785	16773915	-	1131	0.61	1.5	0.44	0.46	1.17	0.05
	cora	chr2R	19229063	19243751	+	14689	0.03	0.18	0.06	0.02	1.17	-0.41
	CG16984	chr3L	2595781	2596998	+	1218	0.32	0.83	0.34	0.21	1.17	-0.49
	pgant6	chr3L	2782255	2786010	+	3756	0.18	0.54	0.13	0.21	1.17	0.4
	slow	chr3L	4384442	4403181	+	18740	0.02	0.18	0.01	0.07	1.17	0.58
	CG14130	chr3L	11815444	11816710	+	1267	0.18	0.53	0.26	0.21	1.17	-0.25
	CG5969	chr3L	20473783	20474791	+	1009	0.84	2.01	0.25	0.26	1.17	0.04
	CG1239	chr3R	5733513	5734702	+	1190	0.45	1.14	0.35	0.66	1.17	0.75
	CG8036	chr3R	8667868	8673702	+	5835	0.92	2.2	0.67	0.76	1.17	0.16
	Ravus	chr3R	13262733	13264061	-	1329	0.06	0.25	0.19	0	1.17	-1.52
	CG31327	chr3R	14157560	14160278	-	2719	0	0.12	0	0	1.17	0
	Gyc-89Db	chr3R	16477110	16481070	+	3961	0.1	0.34	0.02	0.13	1.17	0.93
	Irp-1A	chr3R	22721320	22724587	-	3268	0.68	1.66	1.09	2.15	1.17	0.91
	CG4553	chr3R	25475636	25476915	-	1280	0.18	0.53	0.13	0.41	1.17	1.14
	swa	chrX	6363418	6365708	-	2291	0.6	1.48	0.33	0.34	1.17	0.05
	RpL7A	chrX	6530897	6533167	-	2271	4.05	9.24	2.42	6.53	1.17	1.4
	CG10880	chr2L	2214972	2216311	-	1340	0.06	0.25	0.19	0.19	1.16	0.04
	CG9436	chr2R	6757601	6758903	-	1303	0.18	0.52	0.13	0.4	1.16	1.13
	CG30340	chr2R	9599909	9601252	-	1344	0.06	0.25	0.25	0	1.16	-1.8
	CG4945	chr2R	16566023	16570120	+	4098	0.02	0.17	0	0.25	1.16	1.82
	CG9640	chr2R	17044743	17046768	+	2026	1.21	2.84	0.94	1.03	1.16	0.11
	CG8654	chr2R	19979242	19984750	+	5509	0	0.12	0.02	0	1.16	-0.2
	uri	chr2R	24565554	24568082	+	2529	0.3	0.8	0.3	0.31	1.16	0.04
	CG32305	chr3L	2248635	2252729	+	4095	0.02	0.17	0.24	0	1.16	-1.78
	SrpRbeta	chr3L	8718949	8720225	-	1277	0.42	1.06	0.65	1.02	1.16	0.57
	bbg	chr3L	14412828	14427378	-	14551	0.12	0.4	0.14	0.18	1.16	0.2
	CG2701	chrX	2717638	2720327	-	2690	0.11	0.38	0.15	0.29	1.16	0.62
	Rcp	chrX	16884581	16885859	+	1279	0.3	0.79	0.07	1.63	1.16	3.39
	CG9135	chr2L	6050800	6053482	+	2683	0.17	0.5	0.19	0.19	1.15	0.04
	CG5604	chr2L	10281943	10292365	-	10423	0.37	0.94	0.29	0.85	1.15	1.29
	CG6583	chr2L	12171204	12172586	-	1383	0.06	0.24	0.3	0.38	1.15	0.25
	CG10465	chr2R	5339706	5340995	-	1290	1.37	3.15	1.48	1.41	1.15	-0.07
	CG12338	chr2R	10729578	10730918	-	1341	0.17	0.5	0.37	0.19	1.15	-0.68
	CG42566	chr2R	22661934	22663241	+	1308	0.76	1.81	0.95	0.99	1.15	0.05
	CG3394	chr2R	24294097	24298111	+	4015	0.17	0.51	0.15	0.06	1.15	-0.57
	Aos1	chr3R	12432533	12433822	-	1290	0.65	1.57	0.58	1.61	1.15	1.33
	srp	chr3R	15986152	16004081	+	17930	0.04	0.21	0.07	0.04	1.15	-0.28
	ss	chr3R	16374434	16403683	-	29250	0.01	0.14	0	0.1	1.15	0.98
	CG31249	chr3R	17685689	17687071	-	1383	0.17	0.49	0.12	0.56	1.15	1.59
	CG7069	chr3R	22372835	22375579	+	2745	0.06	0.25	0.09	0	1.15	-0.93
	CG5986	chr3R	24047790	24049168	+	1379	0.17	0.49	0.12	0	1.15	-1.14
	CG11076	chr4	1029711	1030975	-	1265	1.15	2.68	0.79	1.03	1.15	0.34
	Cyp1	chrX	16317673	16320370	-	2698	6	13.42	4.22	7.04	1.15	0.72
	CG8142	chrX	17843343	17844704	-	1362	0.17	0.5	0.24	0.38	1.15	0.48
	Nuf2	chr2L	7064431	7065837	-	1407	0.16	0.48	0.24	0.18	1.14	-0.24
	RnrL	chr2L	10325026	10327943	-	2918	0.42	1.04	0.46	0.27	1.14	-0.6
	CG5867	chr2L	13236494	13239297	+	2804	0	0.12	0	0	1.14	0
	CG17681	chr2L	18153123	18154516	+	1394	0.06	0.24	0	0	1.14	0
	CG5335	chr2R	18621541	18622986	+	1446	0.48	1.17	0.06	0	1.14	-0.66
	CG4585	chr2R	23862962	23864382	-	1421	0.7	1.67	0.35	0.73	1.14	0.88
	Reg-2	chr3L	605165	606569	-	1405	0.16	0.48	0.3	0.19	1.14	-0.47
	Ubi-p63E	chr3L	3899259	3902050	-	2792	0.05	0.24	0.24	0.09	1.14	-0.81
	CG7202	chr3L	21491399	21492773	-	1375	0.39	0.98	0.42	0.19	1.14	-0.86
	jagn	chr3R	5779315	5780763	+	1449	0.48	1.17	0.23	0.18	1.14	-0.24
	CG17801	chr3R	17805679	17807085	-	1407	0.05	0.24	0.06	0	1.14	-0.67
	CG11168	chr3R	24918106	24922385	+	4280	0.2	0.55	0.1	0.06	1.14	-0.29
	CG43740	chrX	10333652	10347794	+	14143	0.07	0.26	0.02	0.09	1.14	0.64
	lic	chrX	13091145	13093986	+	2842	0.22	0.6	0.26	0.18	1.14	-0.36
	Syx16	chrX	20392334	20393751	-	1418	0.05	0.24	0.06	0	1.14	-0.67
	CG3476	chr2L	7027526	7028959	+	1434	0.16	0.47	0.23	0.18	1.13	-0.24
	CG9259	chr2L	21089375	21090899	+	1525	0.35	0.89	0	0	1.13	0
	CG11388	chr2R	24022343	24023981	+	1639	0.7	1.65	0.86	0.95	1.13	0.13
	yellow-g	chr3L	2269881	2272769	-	2889	0.16	0.47	0.09	0.18	1.13	0.59
	CG9948	chr3L	6955991	6957440	+	1450	0.16	0.47	0.06	0	1.13	-0.65
	CAH2	chr3L	12177601	12183347	+	5747	0.11	0.35	0.07	0.18	1.13	0.7
	opa	chr3R	4852813	4869979	+	17167	0	0.12	0	0.09	1.13	0.93
	CG9636	chr3R	8240747	8243792	-	3046	0.35	0.89	0.33	0.34	1.13	0.05
	CG5359	chr3R	9999771	10001276	-	1506	0.25	0.67	0.17	0	1.13	-1.41
	Rfx	chr3R	10361760	10367479	-	5720	0.05	0.24	0.04	0	1.13	-0.52
	CG5745	chr3R	21102199	21105113	+	2915	0.11	0.35	0.17	0.09	1.13	-0.52
	Nelf-A	chr3R	21223704	21229512	+	5809	0.21	0.58	0.07	0.27	1.13	1.1
	Nup37	chr3R	25247658	25249100	+	1443	0.27	0.7	0	0	1.13	0
	CG5611	chr3R	27634625	27636060	-	1436	0.16	0.47	0.12	0	1.13	-1.11
	CG3009	chrX	4658158	4666700	-	8543	0	0.12	0.04	0.06	1.13	0.21
	CG3032	chrX	7012239	7013662	-	1424	0.05	0.24	0.06	0	1.13	-0.66
	Ogg1	chrX	8690327	8691811	+	1485	0.26	0.68	0	0.18	1.13	1.46
	Mfe2	chrX	16270951	16273815	+	2865	0.05	0.24	0.15	0.09	1.13	-0.36
	ninaD	chr2L	18081628	18083096	+	1469	0.05	0.23	0.11	0	1.12	-1.09
	CG8735	chr2R	8596972	8599962	-	2991	0.1	0.34	0.11	0	1.12	-1.08
	CG8858	chr2R	12192374	12198854	-	6481	0.36	0.89	0.44	0.4	1.12	-0.1
	CG10734	chr2R	16157267	16158794	-	1528	0.15	0.44	0.44	0.17	1.12	-0.99
	CG9890	chr2R	23062747	23064260	-	1514	0.15	0.45	0.22	0	1.12	-1.68
	CG4882	chr2R	23880817	23882400	-	1584	0.34	0.85	0.32	0.16	1.12	-0.65
	Rh50	chr3L	4910368	4919022	+	8655	0	0.12	0	0.03	1.12	0.38
	Rac2	chr3L	7433649	7435190	-	1542	0.25	0.66	0.16	0	1.12	-1.39
	CG11069	chr3R	24894742	24897613	+	2872	0	0.12	0.06	0	1.12	-0.66
	PH4alphaMP	chr3R	30491813	30496153	-	4341	0.02	0.16	0.02	0	1.12	-0.25
	CG12184	chrX	4627380	4630520	-	3141	0.24	0.65	0.08	0.41	1.12	1.52
	Rpt4	chrX	6289470	6291245	-	1776	0.56	1.33	0.42	1.02	1.12	1.11
	Corp	chrX	8269898	8271409	-	1512	0.15	0.45	0.11	0.34	1.12	1.08
	ATP7	chrX	11855022	11863827	+	8806	0.03	0.19	0.09	0.06	1.12	-0.29
	Taf8	chrX	18101970	18103482	+	1513	0.25	0.67	0.16	0.34	1.12	0.74
	CG3523	chr2L	3056598	3068177	+	11580	0.28	0.73	0.26	0.36	1.11	0.36
	DLP	chr2L	6480929	6487166	+	6238	0.68	1.57	1.05	0.58	1.11	-0.75
	CG42238	chr2L	20965520	20968967	-	3448	0.4	0.98	0.05	0.08	1.11	0.24
	CG1663	chr2R	9836985	9838481	+	1497	0.05	0.23	0.06	0	1.11	-0.64
	UbcD4	chr3L	9698336	9699879	+	1544	0.15	0.44	0.27	0	1.11	-1.89
	CG14657	chr3R	4817980	4821432	-	3453	0.4	0.98	0.29	0.53	1.11	0.69
	CG3014	chr3R	7799264	7802178	-	2915	0	0.12	0	0	1.11	0
	Mpc1	chr3R	18926996	18928659	-	1664	0.32	0.81	0.9	0.94	1.11	0.05
	CG15337	chrX	8160054	8161552	+	1499	0.05	0.23	0	0	1.11	0
	GstT4	chrX	13404749	13409323	+	4575	0.08	0.3	0.04	0	1.11	-0.45
	C1GalTA	chr2L	8943455	8946613	-	3159	0.1	0.32	0.18	0.16	1.1	-0.1
	Uba1	chr2R	9688289	9693328	-	5040	1.48	3.29	0.94	1.75	1.1	0.83
	CG1516	chr2R	9850703	9856410	-	5708	0.42	1.01	0.29	0.5	1.1	0.62
	CG13900	chr3L	826720	833385	-	6666	7.32	15.79	7.69	10.02	1.1	0.38
	mRpL12	chr3L	8956791	8957584	+	794	1.93	4.26	1.57	1.64	1.1	0.06
	CG8417	chr3R	9759622	9761208	+	1587	0.15	0.43	0.16	0.33	1.1	0.73
	Snap24	chr3R	9761305	9763150	-	1846	0.37	0.92	0.54	0.28	1.1	-0.75
	CG14694	chr3R	10858202	10859813	-	1612	0.14	0.42	0.93	0	1.1	-3.36
	CG14507	chr3R	29226204	29227725	-	1522	0.05	0.22	0.05	0	1.1	-0.63
	CG34401	chrX	18863950	18880636	+	16687	0.06	0.24	0.1	0.11	1.1	0.07
	CG17065	chrX	20254692	20257131	-	2440	0.79	1.8	0.38	0.85	1.1	1
	CG9547	chr2L	6492974	6494532	-	1559	0.05	0.22	0.11	0	1.09	-1.05
	CG5958	chr2L	7430530	7433516	-	2987	0	0.11	0.06	0	1.09	-0.64
	adat	chr2L	13808360	13811474	-	3115	0.05	0.22	0.11	0.17	1.09	0.37
	CG12134	chr2R	9971143	9972780	+	1638	0.14	0.41	0.2	0.32	1.09	0.46
	Sobp	chr2R	11827170	11839544	-	12375	0.05	0.22	0.03	0.06	1.09	0.29
	CG8290	chr2R	11970686	11975268	+	4583	0.02	0.15	0.04	0.23	1.09	1.26
	CG42708	chr2R	12670483	12675418	-	4936	0.14	0.41	0.1	0.21	1.09	0.63
	SRPK	chr2R	15380724	15386443	+	5720	0.64	1.48	0.42	0.73	1.09	0.67
	eIF2B-gamma	chr2R	15542661	15544409	+	1749	0.22	0.58	0.24	0.15	1.09	-0.44
	Ac13E	chrX	15510877	15522163	-	11287	0.09	0.3	0.13	0.07	1.09	-0.46
	CG9240	chrX	15700172	15701259	-	1088	1.41	3.11	0.92	1.43	1.09	0.59
	CG2789	chr2L	559612	560523	+	912	1.18	2.6	0.73	0.29	1.08	-1.11
	Gr32a	chr2L	11114014	11115823	+	1810	0.21	0.56	0.28	0.57	1.08	0.84
	CG12288	chr2L	16900535	16902218	-	1684	0.14	0.4	0.15	0.15	1.08	0.04
	CG10137	chr2L	19526686	19532985	+	6300	0.05	0.21	0.07	0	1.08	-0.73
	Lap1	chr2R	14935660	14939959	+	4300	0.36	0.87	0.23	0.18	1.08	-0.24
	CG3085	chr2R	23074823	23076857	+	2035	0.34	0.83	0.25	0.13	1.08	-0.6
	spd-2	chr3L	16591207	16595014	-	3808	0.24	0.62	0.24	0.89	1.08	1.54
	Adk3	chr3R	10887345	10889281	-	1937	0.28	0.7	0.21	0.4	1.08	0.68
	Cp36	chrX	8479319	8480523	+	1205	2.61	5.62	1.17	6.69	1.08	2.41
	l(1)G0230	chrX	10212970	10214242	+	1273	1.33	2.92	0.65	1.23	1.08	0.81
	Gtp-bp	chrX	11126877	11129087	-	2211	0.38	0.92	0.26	0.82	1.08	1.35
	jub	chrX	13826041	13830317	-	4277	0.84	1.9	0.89	0.49	1.08	-0.76
	CG5548	chrX	15063733	15064548	+	816	1.32	2.9	0.41	0.32	1.08	-0.28
	betaggt-II	chr2L	2879112	2880708	+	1597	0.05	0.21	0	0	1.07	0
	Ttc19	chr2L	19043535	19045148	-	1614	0.05	0.21	0.05	0	1.07	-0.6
	Asph	chr2R	16110331	16116996	+	6666	0.09	0.3	0.04	0.27	1.07	1.44
	CG30122	chr2R	18632328	18639270	-	6943	0.32	0.78	0.2	0.26	1.07	0.25
	Pitslre	chr3L	20771528	20776837	+	5310	0.46	1.08	0.38	0.44	1.07	0.18
	lqfR	chr3R	22411301	22417802	+	6502	0.05	0.21	0.09	0.04	1.07	-0.44
	CG16903	chrX	2078343	2080405	-	2063	0.26	0.66	0.04	0.5	1.07	2.11
	CG3342	chrX	6526106	6527888	-	1783	0.13	0.38	0.42	0.29	1.07	-0.41
	CG8010	chrX	19266656	19268896	-	2241	1.1	2.42	0.48	1.28	1.07	1.24
	Cyp49a1	chr2R	10449350	10452460	-	3111	0	0.11	0.08	0	1.06	-0.85
	Vha36-1	chr2R	15541435	15542498	+	1064	0.87	1.91	1.33	0.49	1.06	-1.28
	IntS8	chr2R	16850437	16854104	+	3668	0.13	0.37	0.09	0	1.06	-0.93
	CG15096	chr2R	18808356	18811460	-	3105	0	0.11	0	0.08	1.06	0.88
	IntS1	chr2R	24037943	24044458	+	6516	0.25	0.62	0.19	0.4	1.06	0.78
	CG2790	chr2R	24946561	24948378	-	1818	0.13	0.37	0.09	0	1.06	-0.94
	rno	chr3L	187207	199762	-	12556	0.24	0.62	0.19	0.08	1.06	-0.64
	CG8334	chr3L	19871139	19881783	+	10645	0.37	0.89	0.34	0.24	1.06	-0.34
	Taf1	chr3R	6646889	6656048	+	9160	0.14	0.41	0.07	0.03	1.06	-0.43
	CG31344	chr3R	15223378	15225329	-	1952	0.2	0.52	0.09	0	1.06	-0.89
	Dhfr	chr3R	16481167	16481878	+	712	0.86	1.9	0.23	0	1.06	-1.74
	CG11897	chr3R	29158122	29164966	+	6845	0.92	2.03	0.73	1.52	1.06	0.97
	Mlc2	chr3R	30171438	30174551	-	3114	0	0.11	0.03	0	1.06	-0.34
	C901	chrX	10964032	10967134	-	3103	0	0.11	0	0	1.06	0
	AnxB11	chrX	16416958	16420392	-	3435	0.47	1.08	0.8	0.83	1.06	0.05
	Elp3	chr2L	4444732	4446765	+	2034	0.19	0.5	0.33	0.38	1.05	0.18
	CG31875	chr2L	9995561	9996572	-	1012	0.76	1.67	0.49	0.26	1.05	-0.73
	pkaap	chr2L	16288290	16291195	+	2906	0.34	0.82	0.2	0.36	1.05	0.61
	Prosbeta4	chr2L	16731180	16732133	-	954	0.8	1.77	0.87	0.82	1.05	-0.08
	CG31601	chr2L	22040727	22043877	-	3151	0	0.11	0	0	1.05	0
	jbug	chr2R	22717321	22729272	-	11952	0.06	0.23	0.13	0.04	1.05	-0.69
	ndl	chr3L	6593938	6603366	-	9429	0.9	1.97	1.2	1.16	1.05	-0.05
	Rbbp5	chr3L	20345736	20347942	-	2207	0.24	0.61	0.19	0.12	1.05	-0.41
	CG9799	chr3R	13385648	13388709	-	3062	0.38	0.88	0.33	0.85	1.05	1.16
	CG14797	chrX	1681566	1684891	+	3326	0.05	0.2	0.03	0.47	1.05	2.19
	kz	chrX	2237858	2242035	-	4178	0.18	0.49	0.16	0.31	1.05	0.67
	CG15896	chrX	6291303	6293153	+	1851	0.12	0.37	0.22	0.42	1.05	0.68
	CG15743	chrX	13285707	13287741	+	2035	0.19	0.5	0	0	1.05	0
	dpr18	chrX	16063738	16070304	+	6567	0.02	0.15	0.06	0.16	1.05	0.66
	CG9609	chrX	16785115	16787008	-	1894	0.12	0.36	0.09	0.14	1.05	0.34
	CG10165	chr2L	19526910	19530305	-	3396	0.05	0.2	0.12	0	1.04	-1.15
	CG9143	chr2R	20275973	20278915	-	2943	0.34	0.8	0.28	0.18	1.04	-0.47
	CG11200	chr2R	20304517	20308369	-	3853	0.12	0.35	0.04	0.13	1.04	0.71
	Cpr60D	chr2R	24662682	24663320	-	639	0.72	1.59	0.13	0	1.04	-1.2
	Cdc5	chr3L	357851	361256	-	3406	0.38	0.89	0.29	0.38	1.04	0.29
	eIF5B	chr3L	3428658	3460603	-	31946	0.06	0.23	0.08	0.15	1.04	0.49
	CG10144	chr3L	6491230	6495297	-	4068	0.15	0.42	0.06	0.32	1.04	1.38
	CG12301	chr3L	15580800	15583373	+	2574	0.27	0.66	0.19	1.41	1.04	2.37
	Cyp305a1	chr3L	19810403	19813339	-	2937	0.73	1.61	0.28	0.89	1.04	1.36
	spartin	chr3R	4654800	4657985	+	3186	0	0.11	0.03	0	1.04	-0.33
	CG6074	chr3R	27102988	27106184	-	3197	0	0.11	0	0	1.04	0
	Bx42	chrX	9103870	9106604	-	2735	0.31	0.74	0.21	1.33	1.04	2.19
	Rph	chrX	10749077	10757666	-	8590	0.04	0.2	0.05	0.39	1.04	1.73
	Gal	chr2L	6003574	6006827	-	3254	0	0.1	0.08	0.08	1.03	0.03
	CG11266	chr2L	7032721	7037613	+	4893	0.42	0.97	0.34	0.21	1.03	-0.49
	Orc5	chr2L	13829837	13831576	+	1740	0.04	0.19	0.19	0.15	1.03	-0.22
	mRpS18B	chr2L	20096329	20097253	-	925	0.66	1.46	0.45	0	1.03	-2.46
	hebe	chr2R	9828104	9831356	-	3253	0	0.1	0.03	0	1.03	-0.33
	Iswi	chr2R	12636671	12640628	+	3958	0.12	0.34	0.19	0	1.03	-1.53
	AGBE	chr2R	13171401	13174796	+	3396	0.34	0.8	0.12	0.38	1.03	1.12
	Aats-ala-m	chr3L	5146098	5149852	+	3755	0.08	0.27	0.13	0.14	1.03	0.03
	CG7457	chr3L	7721805	7726473	-	4669	0.2	0.51	0.25	0.11	1.03	-0.73
	CG17352	chr3L	8352355	8356296	-	3942	1.13	2.4	0.99	0.66	1.03	-0.52
	UGP	chr3L	9350867	9357883	-	7017	0.19	0.48	0.04	0.22	1.03	1.25
	TMS1	chr3L	16412722	16415386	+	2665	0.26	0.63	0.34	0.2	1.03	-0.59
	CG6439	chr3R	22016391	22019184	-	2794	0.66	1.45	0.66	0.19	1.03	-1.4
	Dph5	chr3R	22582028	22583225	-	1198	1.47	3.11	1.53	1.74	1.03	0.17
	CG14806	chrX	1880282	1881432	+	1151	0.67	1.47	0.87	0	1.03	-3.27
	RpL35	chrX	5672401	5673545	+	1145	4.29	8.87	2.03	2.5	1.03	0.28
	Usp7	chrX	12022837	12029032	-	6196	0.32	0.76	0.21	0.59	1.03	1.13
	Cyp4s3	chrX	15113302	15116542	-	3241	0	0.1	0	0	1.03	0
	Drp1	chr2L	2581281	2585430	-	4150	0.35	0.82	0.38	0.19	1.02	-0.74
	CG6746	chr2L	12001234	12002266	-	1033	0.59	1.31	0.64	0.76	1.02	0.2
	CG9934	chr2L	13013276	13019434	-	6159	0.11	0.33	0.12	0.13	1.02	0.03
	Sep5	chr2R	7960133	7961921	-	1789	0.04	0.19	0.09	0	1.02	-0.95
	Mal-A6	chr2R	8465158	8467196	+	2039	0.11	0.33	0	0.13	1.02	1.19
	tsu	chr2R	9110799	9111578	+	780	0.59	1.3	0.53	0.33	1.02	-0.55
	ZnT63C	chr3L	3303708	3313476	+	9769	0.09	0.28	0.08	0.11	1.02	0.23
	Adgf-A	chr3L	17751731	17764158	-	12428	0.12	0.35	0.14	0.31	1.02	0.78
	CG1236	chr3R	5736748	5738013	+	1266	0.61	1.34	0.13	0.62	1.02	1.63
	mRpS21	chr3R	13381276	13381809	-	534	0.57	1.27	0.93	1.46	1.02	0.59
	Cbp20	chr3R	18164661	18165439	+	779	0.59	1.3	0	0.67	1.02	2.94
	ATPsyn-Cf6	chr3R	23355220	23356064	-	845	1.73	3.6	0.79	0.31	1.02	-1.12
	CG11781	chr3R	25024473	25025017	-	545	0.56	1.24	0	0.48	1.02	2.53
	CG7593	chr3R	29724159	29724950	-	792	0.58	1.28	0.21	0.33	1.02	0.47
	Rbm13	chrX	8901699	8903464	+	1766	0.04	0.19	0.19	0.44	1.02	0.91
	AMPdeam	chrX	13830741	13845866	-	15126	0.15	0.4	0.19	0.22	1.02	0.15
	Efhc1.1	chrX	15780398	15783710	-	3313	0	0.1	0	0.08	1.02	0.84
	CG5010	chrX	17149001	17150647	+	1647	0.56	1.23	0.35	0.79	1.02	0.97
	raw	chr2L	8709880	8714583	-	4704	0.16	0.43	0.18	0.11	1.01	-0.39
	aub	chr2L	10997819	11001108	-	3290	0.51	1.13	0.58	0.32	1.01	-0.71
	Cyp303a1	chr2L	16294183	16295996	+	1814	0.04	0.19	0	0	1.01	0
	CG18659	chr2R	9123304	9131893	-	8590	0.13	0.35	0.14	0.12	1.01	-0.09
	sprt	chr2R	11384743	11397432	-	12690	0.11	0.32	1.04	0.27	1.01	-1.63
	CG6498	chr3L	15566013	15576313	+	10301	0.28	0.66	0.24	0.33	1.01	0.32
	ko	chr3L	21075581	21100100	-	24520	0.2	0.5	0.16	0.28	1.01	0.55
	CG2747	chr3R	8016210	8027174	-	10965	0.13	0.37	0.14	0.19	1.01	0.29
	CG14903	chr3R	16573179	16573752	-	574	0.53	1.18	0.58	0.45	1.01	-0.3
	CG14906	chr3R	16649981	16651157	-	1177	0.52	1.15	0.92	0.66	1.01	-0.42
	CG15891	chrX	6294517	6295115	-	599	0.51	1.13	0.28	0	1.01	-1.92
	CG9723	chrX	16653220	16655015	-	1796	0.04	0.19	0.09	0.43	1.01	1.47
	CG7058	chrX	18806694	18812002	+	5309	0.2	0.51	0.25	0.24	1.01	-0.02
	CG18131	chr2L	1498455	1500286	-	1832	0.04	0.18	0.05	0	1	-0.54
	CG9662	chr2L	3375832	3376737	-	906	0.51	1.12	0.46	0.86	1	0.78
	CG43647	chr2R	7020133	7020746	+	614	0.5	1.1	0.68	2.12	1	1.51
	sel	chr2R	10050862	10052167	-	1306	0.47	1.04	0.32	0.2	1	-0.48
	dare	chr2R	11290994	11293174	-	2181	0.49	1.09	0.27	0.36	1	0.32
	Sec61beta	chr2R	14618771	14619681	+	911	2.36	4.83	1.37	3.14	1	1.14
	List	chr2R	18727817	18730281	-	2465	0.16	0.41	0.1	0	1	-1.01
	CngB	chr2R	21692691	21696084	-	3394	0	0.1	0	0	1	0
	CG5543	chr2R	23809236	23811398	+	2163	0.11	0.31	0.19	0.12	1	-0.41
	CG3608	chr2R	24611703	24613906	+	2204	0.49	1.07	0.38	0.35	1	-0.07
	sowah	chr3L	12537513	12572542	-	35030	0.01	0.13	0.02	0.1	1	0.67
	CG31126	chr3R	24659621	24660265	+	645	0.48	1.05	0.52	0.4	1	-0.29
	CG1544	chr3R	31196916	31203722	+	6807	0	0.1	0	0.08	1	0.82
	east	chrX	2010860	2022652	+	11793	0.07	0.23	0.08	0.13	1	0.33
	hang	chrX	16422831	16438454	+	15624	0.18	0.45	0.23	0.48	1	0.82
	l(1)G0004	chrX	20391447	20392401	+	955	0.48	1.06	0.87	0.27	1	-1.38
	CG3077	chr2L	2763416	2765665	-	2250	0.1	0.3	0.04	0.12	0.99	0.65
	CG1968	chr2R	9286827	9289026	+	2200	0.1	0.31	0.08	0	0.99	-0.81
	Pex11	chr2R	15991367	15992375	-	1009	0.46	1.01	0.16	0.77	0.99	1.72
	MAN1	chr2R	24033974	24036707	+	2734	0.45	0.99	0.3	0.48	0.99	0.51
	CG11505	chr3L	3224838	3232192	+	7355	0.25	0.6	0.17	0.25	0.99	0.37
	S-Lap2	chr3L	8619888	8622091	+	2204	0.1	0.31	0	0	0.99	0
	Droj2	chr3R	13382106	13385283	+	3178	1.18	2.45	0.58	2.7	0.99	2.05
	CG5815	chr3R	27112566	27115126	+	2561	0.15	0.4	0.23	0.1	0.99	-0.7
	CG12773	chrX	1349623	1353981	-	4359	0.46	1.01	0.48	0.6	0.99	0.27
	APC4	chrX	9082931	9085867	+	2937	0.18	0.46	0.14	0	0.99	-1.27
	mRpL38	chrX	14226289	14227949	+	1661	0.46	1.02	0.3	0.78	0.99	1.14
	CG9099	chrX	16885546	16886528	-	983	0.47	1.03	0.42	2.12	0.99	2.08
	bnb	chrX	18794246	18797687	-	3442	0	0.1	0	0.08	0.99	0.81
	CG5043	chr2L	17433862	17435800	+	1939	0.04	0.17	0	0	0.98	0
	CG13160	chr2R	12371594	12375081	+	3488	0	0.1	0	0	0.98	0
	Dgkepsilon	chr2R	12757546	12759724	+	2179	0.42	0.93	0.42	0.12	0.98	-1.25
	Prp19	chr2R	18447361	18451041	-	3681	0.23	0.55	0.16	0.14	0.98	-0.1
	CG11594	chr3L	4022974	4025269	-	2296	0.1	0.29	0.14	0	0.98	-1.29
	Prpk	chr3L	5138652	5139395	-	744	0.41	0.91	0.22	0.7	0.98	1.3
	sgl	chr3L	6959554	6964758	-	5205	0.28	0.65	0.16	0.55	0.98	1.32
	Cpr66Cb	chr3L	8336672	8338595	+	1924	0.04	0.18	0	0	0.98	0
	eIF-2beta	chr3L	12525093	12526731	-	1639	0.89	1.86	0.3	0.95	0.98	1.38
	CG2182	chr3R	5656230	5659912	-	3683	0.23	0.55	0.36	0.28	0.98	-0.27
	godzilla	chr3R	6382914	6387789	+	4876	0.41	0.9	0.22	0.11	0.98	-0.64
	pch2	chr3R	8559540	8561764	-	2225	0.41	0.91	0.67	0.47	0.98	-0.45
	RpII15	chr3R	14309089	14309844	+	756	0.41	0.9	0.55	1.38	0.98	1.18
	mRpS24	chr3R	24162829	24163545	-	717	1.39	2.83	0.46	0.73	0.98	0.55
	CG11378	chrX	1170828	1172740	+	1913	0.04	0.18	0	0	0.98	0
	Ir8a	chrX	9232726	9236585	-	3860	0.04	0.18	0	0.13	0.98	1.23
	Lsd-2	chrX	15069127	15076220	-	7094	0.41	0.91	0.36	0.33	0.98	-0.11
	GalNAc-T2	chrX	18495067	18499986	-	4920	0.27	0.62	0.3	0.42	0.98	0.37
	CG14194	chrX	19193555	19196037	+	2483	0.43	0.95	0.44	0.21	0.98	-0.79
	Dd	chrX	21319791	21324009	-	4219	0.24	0.56	0.2	0	0.98	-1.57
	Gpdh	chr2L	5943643	5947617	+	3975	0.21	0.51	0.08	0.26	0.97	0.98
	milt	chr2L	7037823	7054847	+	17025	0.14	0.38	0.15	0.27	0.97	0.6
	fj	chr2R	18232761	18236311	+	3551	0	0.1	0.05	0.15	0.97	0.75
	Rgk2	chr2R	18539585	18548969	+	9385	0.02	0.14	0	0.03	0.97	0.35
	CG15097	chr2R	18822188	18825738	-	3551	0	0.1	0.02	0.07	0.97	0.49
	CG9752	chr2R	21294402	21295588	-	1187	0.39	0.86	0.42	0	0.97	-2.38
	CG13926	chr3L	1617348	1618158	-	811	0.38	0.83	0.41	0.96	0.97	1.06
	RpL8	chr3L	2587456	2588883	+	1428	8.28	16.35	7.81	10.56	0.97	0.43
	RfC4	chr3L	4134860	4136038	-	1179	0.39	0.86	0.28	0.22	0.97	-0.25
	Hsp27	chr3L	9384063	9385282	+	1220	0.38	0.83	0.34	0.43	0.97	0.26
	CG4022	chr3L	9406179	9410832	-	4654	0.25	0.58	0.27	0.11	0.97	-0.8
	Cep135	chr3L	15116737	15128029	+	11293	0.03	0.15	0.04	0.02	0.97	-0.23
	mus308	chr3R	12705523	12712299	-	6777	0.38	0.85	0.2	0.5	0.97	1.01
	CG8773	chr3R	13294748	13298288	+	3541	0	0.1	0.05	0	0.97	-0.56
	mRpL32	chr3R	31252872	31253686	+	815	0.38	0.83	0.51	0.32	0.97	-0.54
	CG3939	chrX	3175018	3176223	+	1206	0.38	0.84	0.34	0	0.97	-2.15
	capt	chr2L	1151678	1156311	-	4634	0.36	0.8	0.23	0.28	0.96	0.19
	GlyP	chr2L	2130813	2137043	+	6231	0.26	0.6	0.16	0.5	0.96	1.21
	Oseg6	chr2R	19487046	19491846	-	4801	0.1	0.28	0.03	0.16	0.96	0.96
	Act57B	chr2R	20944021	20946431	+	2411	0.1	0.28	0.07	0.11	0.96	0.3
	Magi	chr2R	21129463	21139795	-	10333	0.05	0.2	0.04	0.1	0.96	0.52
	Gr61a	chr3L	841451	843469	+	2019	0.04	0.17	0.16	0	0.96	-1.4
	CG13920	chr3L	1648635	1651501	+	2867	0.13	0.35	0.15	0.09	0.96	-0.36
	rt	chr3L	11584122	11587770	-	3649	0.19	0.46	0.39	0.21	0.96	-0.64
	CG7408	chr3L	17879096	17882682	+	3587	0	0.09	0.09	0.14	0.96	0.35
	CG7470	chr3L	21972002	21982788	+	10787	0	0.09	0.01	0	0.96	-0.11
	DNApol-iota	chr3R	8233507	8236802	+	3296	0.16	0.41	0.15	0.16	0.96	0.04
	Arp1	chr3R	12691743	12694232	+	2490	0.37	0.82	0.13	0.63	0.96	1.64
	CG10562	chr3R	25321053	25322757	-	1705	0.77	1.59	0.34	2.59	0.96	2.61
	Ald	chr3R	26254069	26261591	-	7523	0.62	1.3	0.23	0.52	0.96	0.9
	dj-1beta	chr3R	30807117	30807978	+	862	0.36	0.79	0.19	0	0.96	-1.55
	RpL22	chrX	762560	765130	-	2571	16.77	32.64	18.51	26.9	0.96	0.54
	b6	chrX	1686624	1690187	+	3564	0	0.09	0	0	0.96	0
	trr	chrX	1881313	1889950	-	8638	0.21	0.51	0.12	0.33	0.96	1
	CG2938	chrX	3932000	3936227	-	4228	0.36	0.8	0.51	0.37	0.96	-0.38
	CG4678	chrX	16696131	16710479	+	14349	0	0.09	0.01	0	0.96	-0.08
	CG33090	chr2L	14334158	14345790	+	11633	0.07	0.23	0.06	0.04	0.95	-0.12
	yuri	chr2L	15257267	15262802	-	5536	0.46	0.98	0.11	0	0.95	-1.04
	Nrk	chr2R	13160063	13163484	+	3422	0.87	1.78	0.92	0.68	0.95	-0.39
	Cht2	chr3L	1752328	1755272	-	2945	0.13	0.34	0.17	0.18	0.95	0.04
	RhoGEF4	chr3L	7321099	7323147	-	2049	0.04	0.17	0.08	0.13	0.95	0.32
	CG6084	chr3L	11620535	11623715	-	3181	0.34	0.74	0.16	0.57	0.95	1.39
	Smn	chr3L	16580398	16581276	-	879	0.35	0.77	0.57	0.89	0.95	0.56
	Nedd4	chr3L	17530081	17546376	+	16296	0.11	0.31	0.12	0.13	0.95	0.03
	CG10424	chr3L	19096399	19097709	-	1311	2.22	4.39	1.65	2.58	0.95	0.61
	CG8786	chr3L	19637207	19642816	-	5610	0.23	0.54	0.37	0.74	0.95	0.84
	CG31321	chr3R	14310362	14314412	+	4051	0.04	0.17	0	0	0.95	0
	sav	chr3R	23058609	23061304	-	2696	0.34	0.75	0.15	0	0.95	-1.35
	bai	chr3R	25039374	25040443	+	1070	0.93	1.9	1.32	0.97	0.95	-0.41
	CG31075	chr3R	26985624	26987651	-	2028	0.04	0.17	0.04	0.38	0.95	1.78
	CG31064	chr3R	27229505	27238114	-	8610	0.05	0.2	0.01	0	0.95	-0.13
	CG4061	chrX	2072413	2074890	+	2478	0.59	1.23	0.64	0.84	0.95	0.35
	CG4332	chrX	13155038	13157372	+	2335	0.85	1.74	0.96	2	0.95	0.99
	Socs16D	chrX	17820764	17827564	-	6801	0.16	0.4	0.18	0.15	0.95	-0.16
	dome	chrX	19676061	19683518	-	7458	0.35	0.77	0.23	0.45	0.95	0.73
	Sem1	chr2L	7063986	7064467	+	482	0.32	0.7	1.04	0	0.94	-3.51
	Pgant35A	chr2L	14359252	14361411	+	2160	0.6	1.25	0.85	0.12	0.94	-2.1
	twe	chr2L	16259414	16261764	-	2351	0.33	0.72	0.18	0.33	0.94	0.64
	Tbce	chr2R	6042532	6044964	+	2433	0.32	0.7	0.38	0.32	0.94	-0.18
	PGAP3	chr2R	6673604	6675061	+	1458	0.32	0.7	0.46	0.18	0.94	-1
	SmD3	chr2R	12168731	12170003	+	1273	0.78	1.59	0.52	0.82	0.94	0.56
	CG4302	chr2R	21212880	21214972	-	2093	0.04	0.16	0.04	0.12	0.94	0.68
	CG5339	chr2R	23896896	23898246	-	1351	1.65	3.26	2.22	0.58	0.94	-1.77
	Scsalpha	chr3L	3814211	3818154	+	3944	0.31	0.69	0.19	0.13	0.94	-0.32
	Unr	chr3L	8432322	8441707	-	9386	2.13	4.18	2.29	2.33	0.94	0.02
	Rgl	chr3L	13906897	13919965	-	13069	0.05	0.18	0.06	0.1	0.94	0.29
	kto	chr3L	19836614	19844944	+	8331	0.04	0.16	0.06	0.06	0.94	0.02
	noi	chr3R	5589601	5591459	-	1859	0.33	0.73	0.27	0.28	0.94	0.04
	Rrp6	chr3R	14882498	14886001	-	3504	0.15	0.39	0.26	0.07	0.94	-1.05
	CG6118	chr3R	15421108	15426894	-	5787	0.01	0.12	0	0	0.94	0
	Rlip	chr3R	21017684	21020753	+	3070	0.12	0.33	0.08	0.08	0.94	0.03
	Hmt4-20	chrX	648483	656033	-	7551	0.33	0.72	0.21	0.31	0.94	0.41
	mRpL33	chrX	4321764	4322231	-	468	0.33	0.72	0.18	0	0.94	-1.47
	CG15771	chrX	5755574	5759751	+	4178	0.46	0.97	0.56	0.31	0.94	-0.68
	CG7990	chrX	19196058	19201780	-	5723	0.01	0.12	0.06	0.14	0.94	0.58
	Saf6	chr2L	813314	815950	-	2637	0.09	0.26	0.06	0	0.93	-0.71
	Chd1	chr2L	2979562	2987723	-	8162	0.17	0.41	0.24	0.25	0.93	0.04
	CG18420	chr2L	14794516	14796642	-	2127	0.04	0.16	0.04	0	0.93	-0.48
	Tsp42Ef	chr2R	7025010	7028082	+	3073	0.3	0.66	0.19	0.42	0.93	0.85
	Rpb5	chr2R	10898031	10899060	-	1030	0.3	0.66	0.4	0	0.93	-2.33
	CG30046	chr2R	12314117	12317219	+	3103	0.12	0.33	0.08	0	0.93	-0.85
	CG14480	chr2R	17564340	17565852	+	1513	0.3	0.67	0.11	0.52	0.93	1.55
	CG42284	chr2R	22821430	22828903	+	7474	0	0.09	0.02	0	0.93	-0.29
	CG3209	chr2R	24068757	24073552	+	4796	0.77	1.55	1.02	0.76	0.93	-0.39
	CG1319	chr3L	4292482	4293432	+	951	0.89	1.78	0.44	1.09	0.93	1.15
	Dip2	chr3R	4644649	4645655	-	1007	0.3	0.67	0.08	0.26	0.93	0.97
	Esp	chr3R	24841935	24850412	+	8478	0.04	0.16	0.01	0.03	0.93	0.25
	CG5028	chr3R	25680845	25682873	+	2029	0.3	0.67	0.29	0.26	0.93	-0.12
	ATPsyn-gamma	chr3R	29747704	29748869	-	1166	1.78	3.48	0.86	1.34	0.93	0.59
	CG3527	chrX	4551973	4553006	+	1034	0.3	0.65	0.16	0.25	0.93	0.43
	Hsp60	chrX	11108482	11112308	+	3827	1.62	3.18	0.87	1.9	0.93	1.05
	e(y)2	chrX	11576118	11576620	-	503	0.31	0.67	0	0	0.93	0
	Pmp70	chrX	19750770	19759280	+	8511	0.31	0.68	0.25	0.15	0.93	-0.49
	CG8680	chr2L	5099177	5100202	-	1026	0.82	1.65	0.89	1.01	0.92	0.17
	lid	chr2L	5989400	5999501	-	10102	0.29	0.64	0.26	0.23	0.92	-0.13
	CG14274	chr2L	8338287	8342056	+	3770	0	0.09	0	0	0.92	0
	Wdr82	chr2L	8374461	8375549	+	1089	0.28	0.62	0.08	0	0.92	-0.82
	CG14921	chr2L	11120642	11121714	-	1073	0.29	0.63	0.08	0.24	0.92	0.95
	CG33644	chr2L	13532085	13532636	+	552	0.28	0.61	0.15	0.94	0.92	2.06
	CG10747	chr2L	20089636	20091222	-	1587	0.63	1.28	0.42	0.16	0.92	-0.98
	trsn	chr2R	10479011	10480111	-	1101	0.28	0.61	0.45	0	0.92	-2.47
	CG8378	chr2R	12140631	12143272	+	2642	0.49	1.02	0.47	0.1	0.92	-1.53
	CG5742	chr2R	18148096	18151410	-	3315	0.28	0.61	0.33	0.24	0.92	-0.35
	CG3356	chr2R	24197824	24202187	+	4364	0.28	0.62	0.23	0.24	0.92	0.04
	Cyp4d20	chr3L	2476259	2478448	-	2190	0.28	0.62	0.19	0.12	0.92	-0.41
	CG1299	chr3L	4148696	4152473	+	3778	0	0.09	0	0.07	0.92	0.76
	CG14838	chr3L	7583454	7587248	+	3795	0	0.09	0	0	0.92	0
	CG32037	chr3L	9489502	9492215	-	2714	0.08	0.25	0.06	0	0.92	-0.69
	CG18135	chr3L	18990026	18992816	-	2791	0.85	1.7	0.83	0.47	0.92	-0.72
	Lon	chr3L	19607857	19612199	-	4343	0.16	0.39	0.1	0.18	0.92	0.51
	RpS27	chr3R	25245955	25247472	-	1518	6.07	11.59	4.11	5.99	0.92	0.53
	CHKov2	chr3R	25329530	25331203	-	1674	0.6	1.21	0.7	0.47	0.92	-0.49
	side	chr3R	27375088	27437482	-	62395	0	0.09	0.01	0.03	0.92	0.29
	CG15744	chrX	13288051	13294433	+	6383	0.2	0.48	0.07	0.08	0.92	0.14
	CG12990	chrX	17669208	17671888	-	2681	0.09	0.25	0.09	0.19	0.92	0.61
	CG11927	chr2L	4847766	4849499	+	1734	0.27	0.59	0.14	0.15	0.91	0.04
	spz3	chr2L	7873495	7879552	-	6058	0.01	0.11	0.01	0	0.91	-0.19
	CG17322	chr2L	18826770	18829059	+	2290	0.5	1.03	0.29	1.48	0.91	2.01
	Non1	chr2R	9396265	9398734	-	2470	0.9	1.78	0.88	1.05	0.91	0.24
	lolal	chr2R	18154095	18158018	-	3924	0.41	0.86	0.19	0.13	0.91	-0.32
	exu	chr2R	20667427	20670491	-	3065	0.6	1.21	0.57	0.51	0.91	-0.14
	alpha-Spec	chr3L	1778485	1795328	-	16844	0.27	0.6	0.24	0.17	0.91	-0.32
	CG33725	chr3L	12482609	12486446	+	3838	0	0.09	0	0.07	0.91	0.75
	CG7365	chr3L	20124298	20126502	-	2205	0.03	0.15	0	0	0.91	0
	CG32441	chr3L	21574131	21575874	+	1744	0.26	0.58	0.52	0.6	0.91	0.16
	Nf1	chr3R	25983013	25993991	+	10979	0.08	0.25	0.05	0.14	0.91	0.66
	CG5062	chrX	5180182	5182369	-	2188	0.04	0.15	0.04	0.24	0.91	1.29
	CG4768	chrX	16792119	16796023	+	3905	0.14	0.35	0.09	0.13	0.91	0.33
	CG8173	chrX	17707401	17709653	-	2253	0.27	0.6	0.33	0.23	0.91	-0.39
	CrebB	chrX	18366357	18376817	+	10461	0.12	0.32	0.1	0.07	0.91	-0.22
	Vav	chrX	19261820	19272089	+	10270	0.32	0.69	0.19	0.33	0.91	0.58
	CG31937	chr2L	1729887	1731070	+	1184	0.26	0.57	0.14	0	0.9	-1.27
	Aldh	chr2L	9387389	9391567	+	4179	0.26	0.57	0.26	0.31	0.9	0.2
	Mdh1	chr2L	10393774	10396332	-	2559	1.23	2.38	0.39	1.83	0.9	1.98
	l(2)35Df	chr2L	15752263	15755900	+	3638	0.65	1.3	0.5	1	0.9	0.87
	CG9149	chr3L	1302944	1304717	+	1774	0.26	0.57	0.09	0.15	0.9	0.35
	CG10688	chr3L	12534590	12535513	+	924	1.33	2.56	0.72	0.28	0.9	-1.1
	CG5535	chr3L	17852624	17855688	-	3065	0.43	0.88	0.46	0.42	0.9	-0.1
	Skeletor	chr3R	10686943	10690837	+	3895	0	0.09	0	0	0.9	0
	twf	chr3R	14122654	14124474	+	1821	0.25	0.56	0.73	0	0.9	-3.05
	CG43095	chr3R	22771156	22771770	-	615	0.25	0.55	0.14	0.42	0.9	1.15
	Hmu	chr3R	27288769	27291592	+	2824	4.27	8.03	0.53	2.85	0.9	2.23
	WASp	chr3R	28824506	28827373	-	2868	0.08	0.24	0.17	0.09	0.9	-0.52
	xit	chrX	6821016	6822840	+	1825	0.25	0.56	0.27	0.43	0.9	0.5
	hop	chrX	11360930	11368098	-	7169	0.33	0.71	0.26	0.18	0.9	-0.34
	CG15456	chrX	20426431	20427042	-	612	0.25	0.55	0.14	0.42	0.9	1.15
	lwr	chr2L	540599	542580	-	1982	0.97	1.88	0.38	1.44	0.89	1.69
	CG6712	chr2L	12095176	12096511	-	1336	1.32	2.53	0.68	0.39	0.89	-0.68
	CG17912	chr2L	16743405	16745565	+	2161	0.46	0.94	0.27	0.48	0.89	0.65
	amd	chr2L	19110154	19114110	+	3957	0	0.09	0	0	0.89	0
	Su(var)2-10	chr2R	9116122	9120105	+	3984	1.1	2.12	1.11	1.83	0.89	0.68
	Mef2	chr2R	9913496	9929615	-	16120	0.09	0.25	0.07	0.08	0.89	0.11
	CG13204	chr2R	11366710	11370287	+	3578	0.11	0.28	0.05	0.07	0.89	0.24
	CG43191	chr2R	12035921	12037165	-	1245	0.25	0.54	0.2	0	0.89	-1.59
	CG10321	chr2R	21634679	21638399	+	3721	0.25	0.55	0.4	0.28	0.89	-0.4
	CG14961	chr3L	3330063	3333181	+	3119	0.25	0.54	0.16	0	0.89	-1.38
	alpha-Est4	chr3R	7536687	7538615	-	1929	0.24	0.53	0.17	0.4	0.89	0.89
	CG6621	chr3R	10889768	10893531	-	3764	0.24	0.54	0.09	0.07	0.89	-0.16
	Plip	chr3R	23758339	23759606	+	1268	0.24	0.53	0.07	0	0.89	-0.73
	CG4041	chrX	4915280	4918447	-	3168	0.24	0.53	0.21	0.08	0.89	-0.77
	fz4	chrX	7106272	7110321	-	4050	0.36	0.75	0.35	0.26	0.89	-0.33
	IntS4	chrX	8555239	8558781	-	3543	0.11	0.29	0.23	0.22	0.89	-0.06
	CG2974	chrX	10084914	10086171	-	1258	0.24	0.54	0.13	0.21	0.89	0.4
	Alr	chrX	19748314	19750167	+	1854	0.25	0.55	0.22	0.28	0.89	0.23
	CG31950	chr2L	2878344	2879001	+	658	0.23	0.51	0	0	0.88	0
	CG15435	chr2L	4459729	4461746	+	2018	0.23	0.5	0.37	0.52	0.88	0.39
	CG1550	chr2R	7810068	7812028	-	1961	0.23	0.52	0.25	0.27	0.88	0.04
	CG33757	chr2R	9454297	9454948	-	652	0.24	0.52	0.38	0.4	0.88	0.05
	CG7745	chr2R	11307879	11309829	+	1951	0.24	0.52	0.09	0	0.88	-0.89
	fidipidine	chr2R	16262284	16264619	-	2336	0.03	0.14	0.18	0	0.88	-1.48
	Sox14	chr2R	23978801	23985177	+	6377	0.01	0.11	0.04	0	0.88	-0.48
	Dhc64C	chr3L	4807368	4825687	-	18320	0.28	0.59	0.37	0.35	0.88	-0.04
	CG10479	chr3L	5967545	5976007	-	8463	0.06	0.2	0.06	0.28	0.88	1.24
	CG41128	chr3R	3750363	3752353	+	1991	0.23	0.51	0.33	0	0.88	-2.12
	Sec8	chr3R	5754932	5758997	-	4066	0.23	0.5	0.14	0.06	0.88	-0.57
	CG3909	chr3R	10043270	10044606	+	1337	0.23	0.51	0.19	0.19	0.88	0.04
	Taf12	chr3R	11678386	11679690	-	1305	0.24	0.52	0.13	0	0.88	-1.19
	Oga	chr3R	21219077	21222843	+	3767	0.35	0.72	0.42	0.55	0.88	0.33
	eIF2B-alpha	chr3R	29934582	29935888	-	1307	0.23	0.52	0.32	0.2	0.88	-0.48
	CG3446	chrX	6349324	6350401	-	1078	1.49	2.83	0.93	0.96	0.88	0.05
	CG11190	chrX	8404535	8407263	-	2729	0.22	0.5	0.09	0.19	0.88	0.6
	CG7766	chrX	9093612	9103739	-	10128	0.28	0.6	0.21	0.33	0.88	0.47
	fend	chrX	9121973	9135099	-	13127	0.16	0.39	0.42	0.38	0.88	-0.12
	CG11674	chrX	14224647	14225879	-	1233	1	1.92	0.88	1.9	0.88	1.03
	CG9522	chrX	14846472	14848808	-	2337	0.03	0.14	0.25	0.11	0.88	-0.72
	CG1812	chrX	20511544	20515828	+	4285	0.56	1.11	0.25	0.67	0.88	1.12
	CG17593	chr2L	3514872	3517106	+	2235	0.62	1.21	0.56	0.7	0.87	0.28
	cact	chr2L	16313036	16325625	-	12590	0.15	0.35	0.15	0.1	0.87	-0.27
	Grip71	chr2L	18708846	18711297	+	2452	0.78	1.52	1.12	1.91	0.87	0.72
	Sply	chr2R	17088441	17091609	-	3169	0.36	0.75	0.31	0.41	0.87	0.3
	CG30105	chr2R	17591804	17592509	-	706	0.22	0.48	0	0	0.87	0
	PPO3	chr2R	23064769	23067183	+	2415	0.03	0.14	0.03	0	0.87	-0.43
	CG16896	chr2R	24871407	24874912	-	3506	0.22	0.48	0.26	0.37	0.87	0.38
	CG31551	chr3R	5627852	5632033	+	4182	0.22	0.49	0.18	0.37	0.87	0.76
	l(3)mbt	chr3R	27266326	27273273	-	6948	0.09	0.24	0.12	0	0.87	-1.14
	CG5527	chr3R	27954917	27957326	+	2410	0.03	0.14	0.03	0	0.87	-0.43
	dgt6	chr3R	29128584	29130972	-	2389	0.03	0.14	0.17	0.11	0.87	-0.39
	CG11752	chrX	11349998	11350474	+	477	3.06	5.68	1.05	2.18	0.87	0.99
	CG41562	chrX	22152886	22153600	+	715	0.21	0.47	0.12	0	0.87	-1.11
	Tbc1d15-17	chr2L	207179	210506	+	3328	0.35	0.71	0.37	0.23	0.86	-0.51
	ninaC	chr2L	7377702	7384344	+	6643	0.01	0.1	0.01	0	0.86	-0.17
	CSN4	chr2R	7972175	7974099	+	1925	0.44	0.88	0.39	0.27	0.86	-0.4
	Pex13	chr2R	13228276	13230234	-	1959	0.43	0.86	0.25	0.4	0.86	0.49
	Inr-a	chr2R	14860936	14871071	-	10136	1.95	3.61	2.24	1.72	0.86	-0.36
	CG32485	chr3L	3050323	3051765	+	1443	0.21	0.47	0.29	0.36	0.86	0.25
	Doc2	chr3L	9012686	9019246	-	6561	0.01	0.1	0	0	0.86	0
	CG42655	chr3L	19952971	19953712	-	742	0.21	0.46	0.22	0	0.86	-1.7
	CG16941	chr3R	16999384	17002355	-	2972	0.21	0.46	0.22	0.09	0.86	-0.79
	RhoGAPp190	chrX	17639147	17650900	-	11754	0.24	0.52	0.15	0.27	0.86	0.56
	out	chrX	19310513	19322106	-	11594	0.13	0.32	0.14	0.16	0.86	0.12
	CG7627	chr2L	8355678	8362469	-	6792	0.95	1.79	0.81	1.84	0.85	1.09
	Elf	chr2L	12434452	12440602	+	6151	0.75	1.43	0.73	0.51	0.85	-0.45
	bgm	chr2L	14013004	14019328	+	6325	0.13	0.32	0.08	0.25	0.85	0.95
	vlc	chr2R	5702112	5705439	+	3328	1.48	2.75	0.8	2.5	0.85	1.53
	CG30344	chr2R	9145260	9148512	+	3253	0.71	1.35	0.84	0.4	0.85	-0.92
	CG42694	chr2R	22941877	22945147	+	3271	0.07	0.21	0.1	0	0.85	-1.01
	scf	chr3L	1298672	1300389	+	1718	3.66	6.7	1.84	3.93	0.85	1.06
	defl	chr3L	9723423	9726706	+	3284	0.07	0.21	0.05	0.16	0.85	0.78
	yps	chr3L	12121274	12125150	-	3877	0.2	0.44	0.21	0.07	0.85	-0.91
	CG6652	chr3L	17020348	17022856	-	2509	0.03	0.13	0.03	0	0.85	-0.41
	tub	chr3R	4387742	4389813	+	2072	1.22	2.29	1.53	1.38	0.85	-0.14
	ctrip	chr3R	4786284	4812096	-	25813	0.4	0.8	0.47	0.33	0.85	-0.39
	CG7518	chr3R	12998089	13007477	+	9389	0.2	0.43	0.19	0.19	0.85	0.04
	rdx	chr3R	13967061	13971800	-	4740	0.83	1.57	0.54	0.82	0.85	0.52
	CG5191	chr3R	20560865	20573000	+	12136	0.06	0.2	0.1	0.13	0.85	0.22
	CG13609	chr3R	24227023	24228538	+	1516	0.2	0.45	0.05	0.17	0.85	0.81
	CG4951	chr3R	27952051	27954112	-	2062	0.41	0.82	0.24	0.25	0.85	0.04
	tw	chrX	784746	788046	+	3301	0.07	0.21	0.03	0	0.85	-0.32
	CG1444	chrX	7908931	7911885	+	2955	0.34	0.69	0.28	0.26	0.85	-0.07
	Rab3-GEF	chrX	15089682	15110699	+	21018	0.02	0.11	0.02	0.05	0.85	0.32
	CG4301	chrX	16405509	16414651	+	9143	0.02	0.11	0	0	0.85	0
	pen	chrX	21346503	21349843	-	3341	0.57	1.11	0.2	0.54	0.85	1.11
	CG4749	chr2L	1147822	1149449	+	1628	0.19	0.42	0.1	0.48	0.84	1.52
	CG9548	chr2L	6490155	6490843	-	689	0.78	1.47	0.36	0	0.84	-2.21
	CG9267	chr2L	13444103	13445651	-	1549	0.45	0.87	0.91	0	0.84	-3.34
	fws	chr2L	17478442	17480999	-	2558	0.03	0.13	0.1	0	0.84	-0.98
	CG10631	chr2L	19742817	19756904	-	14088	0.1	0.26	0.08	0.06	0.84	-0.19
	CG12010	chr3L	3374282	3376649	+	2368	0.19	0.43	0.21	0.66	0.84	1.29
	Snmp2	chr3L	7733250	7742685	-	9436	0.02	0.11	0.04	0.03	0.84	-0.08
	mRpL36	chr3L	8124584	8125132	-	549	1.68	3.08	1.82	1.89	0.84	0.06
	CG6765	chr3L	8512767	8518614	+	5848	0.05	0.17	0.04	0	0.84	-0.51
	CG6749	chr3L	9731238	9733807	-	2570	0.03	0.13	0	0	0.84	0
	SRm160	chr3L	13036821	13040976	+	4156	0.09	0.24	0.08	0.19	0.84	0.68
	CG6650	chr3L	14031450	14034640	+	3191	0.31	0.64	0.39	0.16	0.84	-0.9
	Zn72D	chr3L	16106594	16112410	-	5817	0.47	0.93	0.27	0.45	0.84	0.56
	Mi-2	chr3L	19882051	19888814	-	6764	2.17	3.95	2.03	2.11	0.84	0.06
	CG3634	chr3L	20806868	20809247	-	2380	0.19	0.43	0.14	0.22	0.84	0.41
	Hem	chr3L	22284354	22288195	-	3842	0.3	0.62	0.11	0.47	0.84	1.46
	Tim17b	chr3R	3734855	3745306	+	10452	0.23	0.49	0.44	0.57	0.84	0.32
	CG9769	chr3R	4712882	4714182	-	1301	2.42	4.42	2.17	2.8	0.84	0.35
	unc-45	chr3R	8033301	8036652	+	3352	0.07	0.2	0.1	0.23	0.84	0.74
	sle	chr3R	10333115	10338265	+	5151	0.43	0.85	0.48	0.5	0.84	0.05
	Meltrin	chr3R	14664907	14697292	-	32386	0.11	0.28	0.09	0.11	0.84	0.18
	mor	chr3R	15968134	15972913	-	4780	0.27	0.57	0.12	0.44	0.84	1.27
	CG44009	chr3R	18396995	18400339	+	3345	0.07	0.2	0.15	0.31	0.84	0.72
	Nrx-1	chr3R	22468512	22483954	+	15443	0	0.09	0.02	0.05	0.84	0.37
	cnc	chr3R	23185580	23189129	-	3550	0.65	1.24	0.59	0.73	0.84	0.28
	spz	chr3R	27064990	27070070	-	5081	0.03	0.13	0.07	0.05	0.84	-0.13
	Rpn2	chr3R	29153524	29157255	+	3732	0.51	1	0.22	0.35	0.84	0.47
	egh	chrX	2588503	2598627	+	10125	0.31	0.64	0.16	0.31	0.84	0.67
	CG14215	chrX	19652305	19659407	+	7103	0.19	0.43	0.09	0.22	0.84	0.72
	AIF	chr2L	2151754	2155105	+	3352	0.41	0.81	0.32	0.39	0.83	0.21
	CG6230	chr2L	11115635	11120319	-	4685	0.44	0.87	0.43	0.39	0.83	-0.11
	CG8635	chr2R	8630207	8631837	-	1631	0.42	0.83	0.46	0	0.83	-2.48
	Sln	chr2R	11845324	11852324	+	7001	0.01	0.1	0.01	0	0.83	-0.16
	CG9896	chr2R	22993669	22998884	-	5216	0.03	0.13	0.06	0.05	0.83	-0.13
	yki	chr2R	24065975	24068485	-	2511	0.18	0.4	0.13	0.1	0.83	-0.19
	CG42709	chr3L	12790192	12796084	+	5893	0.18	0.4	0.32	0.22	0.83	-0.41
	CG33051	chr3L	17426286	17427130	-	845	0.18	0.4	0.1	0	0.83	-0.99
	CG14651	chr3R	4480812	4484215	+	3404	0.07	0.2	0.2	0.08	0.83	-0.74
	CRMP	chr3R	5571108	5579189	+	8082	0.28	0.59	0.35	0.35	0.83	0.01
	CG1091	chr3R	7083225	7085563	-	2339	1.02	1.88	2.03	0.67	0.83	-1.47
	CG8507	chr3R	9791483	9793098	+	1616	0.66	1.26	0.41	0.32	0.83	-0.28
	CG12592	chr3R	10338342	10340872	+	2531	0.18	0.4	0	0	0.83	0
	aur	chr3R	11963124	11964826	+	1703	0.18	0.4	0.2	0.61	0.83	1.27
	Su(var)3-7	chr3R	13264364	13269210	+	4847	0.35	0.7	0.26	0.43	0.83	0.57
	su(Hw)	chr3R	14304455	14308589	-	4135	0.37	0.74	0.52	0.38	0.83	-0.38
	CG43092	chr3R	22768883	22769667	-	785	0.68	1.29	0.11	0.33	0.83	1.07
	dor	chrX	1665052	1668451	+	3400	0.07	0.2	0.05	0.08	0.83	0.24
	CG2982	chrX	4319438	4321745	+	2308	1.03	1.91	0.83	1.01	0.83	0.26
	CG1840	chrX	11888352	11889186	+	835	0.18	0.41	0.5	0	0.83	-2.58
	Atet	chr2L	4333913	4345411	+	11499	0.04	0.15	0.03	0.02	0.82	-0.07
	RpL13	chr2L	9967313	9968491	+	1179	7.94	14.06	4.59	8.82	0.82	0.93
	CG34159	chr2L	10202520	10204317	-	1798	0.6	1.13	0.69	0.43	0.82	-0.57
	CG4705	chr2L	11091444	11095001	+	3558	0.17	0.38	0.16	0.15	0.82	-0.1
	dl	chr2L	17436830	17445567	-	8738	0.04	0.15	0.07	0.06	0.82	-0.06
	Tep4	chr2L	19548507	19556451	+	7945	0.03	0.13	0.12	0.07	0.82	-0.38
	Phax	chr2R	9114274	9116030	+	1757	0.17	0.39	0.14	0.59	0.82	1.52
	Su(z)2	chr2R	12996501	13007802	+	11302	0.11	0.27	0.12	0.14	0.82	0.13
	Spred	chr2R	14759646	14769423	-	9778	0.09	0.24	0.13	0.05	0.82	-0.57
	CG11208	chr2R	20242752	20245388	-	2637	0.32	0.64	0.16	0.3	0.82	0.62
	ru	chr3L	1370628	1387437	+	16810	0.04	0.14	0.06	0.08	0.82	0.15
	CG10064	chr3L	6965260	6967897	-	2638	0.03	0.13	0.13	0	0.82	-1.18
	CG12162	chr3R	5467778	5469539	+	1762	0.39	0.77	0.19	0.59	0.82	1.26
	RpL3	chr3R	11221894	11223043	+	1150	9.48	16.77	7.02	8.82	0.82	0.33
	CG5270	chr3R	11422092	11429969	+	7878	0.18	0.39	0.19	0.26	0.82	0.33
	CG31368	chr3R	11882790	11892382	+	9593	0.1	0.25	0.07	0.11	0.82	0.3
	RpS5b	chr3R	14900432	14901563	-	1132	6.37	11.36	4.78	10.34	0.82	1.1
	Syp	chr3R	20756729	20805511	+	48783	0.08	0.22	0.07	0.14	0.82	0.5
	jnj	chr3R	24189050	24193423	-	4374	0.26	0.54	0.11	0.18	0.82	0.38
	CG11412	chrX	1342106	1344770	+	2665	0.6	1.14	0.44	0.29	0.82	-0.45
	CG14787	chrX	1460807	1461676	-	870	0.18	0.39	0	0.9	0.82	3.32
	Cyp318a1	chrX	12032632	12035283	+	2652	0.03	0.13	0.03	0	0.82	-0.39
	wus	chrX	16938244	16940873	-	2630	0.18	0.39	0.22	0.2	0.82	-0.11
	Rrp1	chr2L	2969773	2972508	-	2736	0.31	0.62	0.24	0.1	0.81	-0.82
	vis	chr2R	12507896	12510615	-	2720	0.03	0.12	0	0	0.81	0
	Nup214	chr2R	22918937	22924742	-	5806	1.02	1.87	0.52	1.16	0.81	1.04
	trio	chr3L	995982	1000567	-	4586	0.25	0.52	0.16	0.23	0.81	0.31
	CG12024	chr3L	1857165	1859047	+	1883	0.37	0.72	0.4	0.28	0.81	-0.4
	NDUFS3	chr3L	3158485	3159578	-	1094	1.19	2.17	1.14	1.66	0.81	0.51
	CG12014	chr3L	3378268	3380083	+	1816	0.17	0.37	0	0	0.81	0
	ltl	chr3L	7518997	7528013	+	9017	0	0.08	0	0	0.81	0
	LanB2	chr3L	9614914	9623980	+	9067	0.21	0.45	0.24	0.26	0.81	0.08
	CG10657	chr3L	12491830	12497216	-	5387	0.03	0.13	0.05	0.1	0.81	0.43
	mnd	chr3L	14985100	14991667	+	6568	0.22	0.46	0.18	0.32	0.81	0.59
	CG32473	chr3R	13302648	13312785	+	10138	0.24	0.5	0.21	0.23	0.81	0.08
	CG4338	chr3R	15275522	15276474	+	953	0.97	1.78	1.05	0.27	0.81	-1.62
	CG11089	chr3R	24877045	24881478	+	4434	0.83	1.53	0.51	0.53	0.81	0.05
	PIG-S	chr3R	24913216	24917864	-	4649	0.33	0.66	0.25	0.28	0.81	0.12
	CG5484	chr3R	26717871	26719806	+	1936	0.55	1.05	0.6	0.54	0.81	-0.14
	lgs	chr4	436957	443911	-	6955	0.82	1.51	0.69	1.83	0.81	1.28
	CG14441	chrX	6699508	6717432	+	17925	0.04	0.15	0.04	0.09	0.81	0.45
	ND75	chrX	8248651	8251451	-	2801	0.44	0.85	0.12	0.56	0.81	1.59
	CG12772	chrX	8677063	8680702	+	3640	0.06	0.19	0.05	0	0.81	-0.54
	fh	chrX	9148080	9149071	-	992	0.93	1.71	0.34	0	0.81	-2.12
	rudhira	chrX	11816898	11833391	+	16494	0.07	0.21	0.07	0.06	0.81	-0.02
	Ggt-1	chrX	18505883	18512337	-	6455	0.34	0.68	0.34	0.73	0.81	0.92
	dbr	chr2L	66482	71390	+	4909	0.23	0.48	0.29	0.16	0.8	-0.58
	CG16857	chr2L	4324554	4331830	+	7277	0.01	0.09	0.02	0.04	0.8	0.14
	CG11329	chr2L	6676649	6677625	-	977	0.16	0.35	0	0	0.8	0
	CG4747	chr2L	10003832	10007861	+	4030	0.25	0.5	0.12	0.32	0.8	0.92
	CG5355	chr2L	10410537	10413463	-	2927	0.29	0.58	0.34	0.44	0.8	0.3
	dac	chr2L	16466512	16485998	-	19487	0.22	0.45	0	0.01	0.8	0.18
	CG2617	chr2L	20682368	20683429	+	1062	0.51	0.96	1.8	0.24	0.8	-2.46
	CG42382	chr2R	9166566	9167508	-	943	0.16	0.36	0.18	0.28	0.8	0.44
	CG18335	chr2R	11289688	11291096	-	1409	1.47	2.64	0	1.48	0.8	3.98
	cpa	chr2R	21057787	21059883	+	2097	2.09	3.71	2.34	0.99	0.8	-1.16
	NDUFA8	chr2R	24664398	24665439	+	1042	0.52	0.97	0.08	0.5	0.8	1.74
	CG4573	chr3L	16415292	16417177	-	1886	0.16	0.36	0.13	0	0.8	-1.22
	CG17233	chr3L	20233173	20241518	-	8346	0.33	0.65	0.33	0.12	0.8	-0.93
	mRpL44	chr3R	5469463	5470636	-	1174	0.78	1.44	0.57	0.66	0.8	0.2
	CG2931	chr3R	5567502	5568615	-	1114	0.83	1.52	0.3	1.17	0.8	1.67
	Crc	chr3R	9628691	9630851	-	2161	1.49	2.66	0.77	2.29	0.8	1.46
	Rrp46	chr3R	10413301	10414242	+	942	0.16	0.36	0.18	1.38	0.8	2.42
	pug	chr3R	10696534	10703316	+	6783	0.48	0.9	0.29	0.15	0.8	-0.64
	Sec15	chr3R	21105046	21107972	-	2927	0.16	0.35	0.17	0.18	0.8	0.04
	CG4199	chrX	2066435	2070574	-	4140	1.04	1.88	0.36	0.75	0.8	0.89
	Mcm3	chrX	5323855	5326738	+	2884	0.16	0.35	0.14	0.27	0.8	0.6
	Nup93-1	chrX	13822826	13825910	+	3085	0.27	0.55	0.24	0.34	0.8	0.35
	CG7382	chr2L	5518893	5519896	-	1004	0.15	0.34	0.25	0	0.79	-1.8
	l(2)k09022	chr2L	6854142	6860849	+	6708	0.31	0.61	0.29	0.66	0.79	0.98
	CG13773	chr2L	6906666	6907844	-	1179	0.46	0.86	0.64	0.22	0.79	-1.2
	porin	chr2L	10847227	10849065	-	1839	2.84	4.97	2.4	2.54	0.79	0.08
	CG10366	chr2L	19584235	19586440	+	2206	0.31	0.61	0.3	0.35	0.79	0.18
	CG7791	chr2R	5758065	5760407	-	2343	0.46	0.87	0.43	0.55	0.79	0.32
	Vps28	chr2R	8078869	8080041	-	1173	0.46	0.87	0.21	0.44	0.79	0.8
	CG8258	chr2R	8904844	8906990	-	2147	2.14	3.78	1.32	1.94	0.79	0.52
	Prp38	chr2R	9143956	9145151	+	1196	0.45	0.85	0.07	0.43	0.79	1.66
	CG8257	chr2R	14159096	14161262	-	2167	0.32	0.62	0.42	0.36	0.79	-0.18
	CG30069	chr2R	14185204	14198368	+	13165	0.02	0.1	0.04	0.06	0.79	0.21
	CG8531	chr2R	14256493	14258787	+	2295	0.47	0.88	0.51	0.23	0.79	-0.9
	CG1316	chr3L	4283851	4286865	+	3015	0.15	0.34	0.19	0.17	0.79	-0.11
	CG7504	chr3L	8131429	8137498	-	6070	0.15	0.33	0.12	0.09	0.79	-0.27
	CG14655	chr3R	4777497	4780302	-	2806	0.03	0.12	0.03	0.09	0.79	0.57
	CG18749	chr3R	8244055	8247855	+	3801	0.06	0.18	0.2	0.21	0.79	0.04
	Gld2	chr3R	22211824	22217415	+	5592	0.03	0.12	0.01	0.05	0.79	0.35
	SP1029	chr3R	29244961	29248904	-	3944	0.16	0.34	0.15	0.13	0.79	-0.1
	IntS11	chr3R	29745337	29747513	+	2177	0.32	0.62	0.27	0.36	0.79	0.32
	pon	chrX	4636318	4639112	+	2795	0.03	0.12	0	0.28	0.79	1.92
	CG3184	chrX	6687596	6688774	-	1179	0.46	0.86	0.21	0	0.79	-1.64
	Hexo2	chrX	8709652	8712478	+	2827	0.03	0.12	0.12	0	0.79	-1.12
	mus101	chrX	13722246	13727113	+	4868	0.08	0.21	0.07	0.11	0.79	0.3
	FucTC	chrX	23008766	23011303	-	2538	0.57	1.07	1.21	0.72	0.79	-0.68
	Aats-ala	chr2L	8378262	8381588	-	3327	0.25	0.51	0.28	0.39	0.78	0.39
	Dref	chr2L	9964147	9967229	-	3083	0.15	0.33	0.19	0.17	0.78	-0.1
	Tdc2	chr2R	6684745	6689974	-	5230	0.15	0.32	0.05	0.1	0.78	0.43
	nclb	chr2R	10875748	10877296	+	1549	0.59	1.09	0.38	0.17	0.78	-0.83
	Trpm	chr2R	15262808	15286597	-	23790	0.07	0.2	0.08	0.08	0.78	-0.03
	CG6805	chr2R	17005451	17007501	+	2051	0.15	0.33	0.12	0.25	0.78	0.67
	RpS16	chr2R	22605745	22607995	+	2251	4.33	7.52	3.51	2.43	0.78	-0.52
	CG4797	chr2R	23812185	23818327	-	6143	0.15	0.33	0.19	0.25	0.78	0.29
	CG4741	chr2R	24610801	24614373	-	3573	0.34	0.66	0.33	0.22	0.78	-0.42
	ergic53	chr3L	8534977	8537581	+	2605	0.41	0.78	0.19	0.1	0.78	-0.55
	CG43783	chr3L	8932235	8936813	-	4579	0.3	0.59	0.51	0.68	0.78	0.36
	RasGAP1	chr3L	9839093	9855285	-	16193	0.13	0.29	0.15	0.06	0.78	-0.63
	CG14141	chr3L	11201351	11202158	+	808	1.42	2.51	1.75	1.29	0.78	-0.42
	Mip	chr3L	17344947	17349666	-	4720	0	0.07	0	0	0.78	0
	MESR6	chr3L	19092670	19094760	+	2091	0.15	0.32	0.12	0.12	0.78	0.03
	Atx2	chr3R	15408423	15416128	+	7706	0.37	0.7	0.25	0.13	0.78	-0.57
	CG7708	chr3R	18680604	18685290	+	4687	0	0.07	0	0	0.78	0
	CG8924	chrX	15941077	15944449	+	3373	0.25	0.5	0.27	0.15	0.78	-0.55
	sol	chrX	21350280	21357912	+	7633	0.24	0.49	0.2	0.48	0.78	0.96
	epsilonCOP	chr2L	6489090	6490194	+	1105	0.14	0.31	0.08	0.47	0.77	1.7
	PGAP5	chr2L	8198882	8200652	+	1771	0.52	0.96	0.7	0.59	0.77	-0.23
	RpL30	chr2L	19008031	19009237	-	1207	15.39	26.35	11.79	14.43	0.77	0.29
	vimar	chr2R	6975285	6985712	-	10428	0.11	0.26	0.1	0.12	0.77	0.14
	Mtor	chr2R	11852617	11860853	+	8237	0.39	0.74	0.2	0.32	0.77	0.46
	Nup75	chr2R	18164694	18167140	-	2447	0.28	0.55	0.1	0.32	0.77	1.05
	CG18539	chr2R	18297795	18298903	+	1109	0.14	0.31	0.38	0.23	0.77	-0.51
	MESK2	chr2R	21502097	21512725	+	10629	0.11	0.25	0.07	0.15	0.77	0.53
	CycB	chr2R	22803521	22806303	-	2783	4.66	8.03	3.59	4.02	0.77	0.16
	Phm	chr2R	23985175	23988455	-	3281	0.14	0.31	0.15	0.16	0.77	0.04
	RpL28	chr3L	3220911	3222958	-	2048	6.33	10.91	4.96	6.73	0.77	0.43
	ssp6	chr3L	6076722	6081533	+	4812	0	0.07	0.02	0.05	0.77	0.39
	CG43078	chr3L	8576808	8599617	+	22810	0.04	0.13	0.04	0.09	0.77	0.45
	Eip74EF	chr3L	17558672	17576320	-	17649	0.03	0.12	0.08	0	0.77	-0.81
	Ace	chr3R	13222951	13258777	-	35827	0.01	0.09	0	0.01	0.77	0.04
	ND42	chr3R	22027709	22029393	+	1685	0.55	1	0.25	0.62	0.77	1.05
	Nup98-96	chr3R	23774225	23781409	-	7185	0.37	0.71	0.35	0.18	0.77	-0.67
	CG7946	chr3R	30052514	30054697	+	2184	0.14	0.31	0.15	0.48	0.77	1.19
	ptr	chrX	2344949	2349875	-	4927	0.28	0.55	0.29	0.53	0.77	0.7
	CG3815	chrX	6295389	6298970	+	3582	0.24	0.47	0.14	0.29	0.77	0.71
	nod	chrX	11580772	11585580	+	4809	1.4	2.46	1.37	1.84	0.77	0.4
	wisp	chrX	11893943	11899920	+	5978	1.32	2.32	0.93	1.22	0.77	0.35
	CG11679	chrX	15737493	15738954	-	1462	0.37	0.69	0.17	0.18	0.77	0.04
	Duox	chr2L	2815970	2830248	-	14279	0.11	0.26	0.09	0.16	0.76	0.45
	Cyp4ac3	chr2L	5268498	5270329	+	1832	0.5	0.92	0.32	0.71	0.76	0.95
	SC35	chr2L	12431075	12434038	-	2964	0.7	1.26	0.36	0.35	0.76	-0.04
	CG43345	chr2L	21166046	21168349	-	2304	0.13	0.29	0.14	0.23	0.76	0.41
	EF2	chr2L	21677913	21682116	-	4204	6.9	11.75	4.71	8.41	0.76	0.82
	eIF3-S8	chr2R	17665678	17669275	+	3598	0.68	1.22	0.62	0.87	0.76	0.42
	GstE1	chr2R	18398393	18399223	+	831	0.92	1.63	0.7	0.31	0.76	-0.96
	CG18128	chr2R	23718798	23719936	-	1139	0.13	0.3	0	0	0.76	0
	Aplip1	chr3L	1196317	1199339	+	3023	0.03	0.11	0.08	0.17	0.76	0.58
	CG42540	chr3L	4556087	4590769	+	34683	0.01	0.09	0.01	0.01	0.76	-0.03
	lama	chr3L	5343619	5351479	-	7861	0.52	0.95	0.56	0.69	0.76	0.27
	mRpL15	chr3L	20435110	20436209	-	1100	1.05	1.85	0.76	0.95	0.76	0.29
	Pcmt	chr3R	5552823	5554316	-	1494	0.36	0.68	0.22	0	0.76	-1.69
	zen	chr3R	6752864	6754194	-	1331	5.82	9.92	4.37	4.49	0.76	0.04
	CG9630	chr3R	8267943	8269896	-	1954	0.47	0.87	0.3	0.27	0.76	-0.12
	DppIII	chr3R	8344400	8347465	+	3066	0.68	1.21	0.27	1.1	0.76	1.7
	CG34404	chr3R	15363786	15366780	-	2995	0.36	0.68	0.17	0.26	0.76	0.43
	faf	chr3R	31777020	31788310	+	11291	0.37	0.69	0.32	0.23	0.76	-0.34
	CG3835	chrX	2141489	2144937	+	3449	0.13	0.29	0	0	0.76	0
	shf	chrX	6771463	6779659	-	8197	0.06	0.17	0.05	0.1	0.76	0.37
	CG11085	chrX	12616316	12621216	+	4901	0	0.07	0	0	0.76	0
	CG4991	chrX	17091854	17104562	+	12709	0.21	0.43	0.12	0.14	0.76	0.16
	CG5708	chr2L	10224457	10226808	-	2352	0.13	0.29	0.28	0	0.75	-1.94
	CG5188	chr2L	10428829	10429988	+	1160	0.13	0.29	0.07	0	0.75	-0.78
	CG10651	chr2L	20133755	20134923	-	1169	0.13	0.29	0.57	0.44	0.75	-0.3
	sced	chr2R	6657326	6660326	+	3001	0.89	1.58	1.16	0.52	0.75	-1.03
	GstE13	chr2R	9122125	9123309	+	1185	0.13	0.29	0.42	0	0.75	-2.38
	JhI-1	chr2R	10307030	10309794	-	2765	0.25	0.49	0.24	0.09	0.75	-0.81
	CG6553	chr2R	13854578	13855778	-	1201	0.13	0.28	0	0	0.75	0
	l(2)08717	chr2R	18796975	18802405	-	5431	0.07	0.19	0.17	0.24	0.75	0.34
	FK506-bp2	chr2R	19290109	19290962	+	854	2.79	4.76	1.66	2.13	0.75	0.35
	Cdk9	chr2R	22636063	22637727	-	1665	0.32	0.61	0.15	0	0.75	-1.32
	CG1271	chr3L	3052514	3054906	+	2393	0.13	0.28	0.07	0	0.75	-0.76
	msl-3	chr3L	7123213	7125533	-	2321	0.13	0.29	0.25	0.11	0.75	-0.73
	CG4169	chr3L	16584124	16586111	+	1988	1.27	2.21	0.92	2.22	0.75	1.19
	eIF3-S10	chr3R	4429798	4433895	-	4098	1.09	1.9	0.73	1.4	0.75	0.85
	Cdep	chr3R	4910552	4924161	+	13610	0.03	0.12	0.12	0.08	0.75	-0.33
	CG14692	chr3R	10794058	10803915	-	9858	0	0.07	0	0.08	0.75	0.84
	Lrrk	chr3R	20635480	20644279	+	8800	0.17	0.35	0.16	0.15	0.75	-0.07
	Hmgcr	chr3R	23733324	23750992	+	17669	0.04	0.13	0.06	0.22	0.75	0.99
	CG6059	chr3R	27121618	27124688	-	3071	0.02	0.11	0.03	0	0.75	-0.35
	mab-21	chrX	6008183	6013181	-	4999	0	0.07	0.02	0	0.75	-0.22
	wupA	chrX	18105568	18114734	-	9167	0.03	0.11	0.03	0	0.75	-0.35
	WDR79	chr2L	6125879	6127653	-	1775	0.3	0.57	0.19	0.29	0.74	0.45
	Tig	chr2L	6415179	6423310	-	8132	0.01	0.08	0	0	0.74	0
	tos	chr2L	18679631	18682075	-	2445	0.13	0.28	0.41	0.32	0.74	-0.28
	Opa1	chr2R	14230611	14235449	-	4839	0.13	0.28	0.1	0.05	0.74	-0.4
	CG34195	chr2R	17733238	17734483	+	1246	0.12	0.27	0.4	0.42	0.74	0.05
	Dcp-1	chr2R	23551313	23553547	+	2235	0.41	0.76	0.11	0.12	0.74	0.03
	mr	chr2R	23972431	23975408	+	2978	0.23	0.45	0.34	0.35	0.74	0.05
	CG14967	chr3L	3210992	3218920	-	7929	0.37	0.68	0.39	0.46	0.74	0.2
	tan	chr3L	6055136	6056839	+	1704	0.32	0.6	0.15	0.15	0.74	0.04
	CG4098	chr3L	16608138	16609347	-	1210	0.13	0.28	0.14	0.43	0.74	1.16
	Prosbeta3	chr3R	9005313	9006226	-	914	2.18	3.7	1.27	1.71	0.74	0.39
	CG5854	chr3R	23933912	23935964	+	2053	0.75	1.32	0.53	0.63	0.74	0.23
	Nup358	chr3R	25249348	25258672	+	9325	0.98	1.71	0.75	1.03	0.74	0.41
	TfIIA-L	chr3R	27251112	27256463	+	5352	0.3	0.57	0.2	0.15	0.74	-0.3
	CG2120	chrX	8135824	8137046	+	1223	0.13	0.28	0	0.21	0.74	1.64
	CG1824	chrX	12592555	12595624	-	3070	0.22	0.44	0.19	0.17	0.74	-0.1
	Gapdh2	chrX	15868145	15869661	+	1517	2.23	3.79	2.8	5.83	0.74	1.03
	Arp8	chrX	17858379	17860800	-	2422	0.13	0.28	0.14	1.29	0.74	2.55
	CG8034	chrX	19281232	19298162	-	16931	0.07	0.18	0.06	0.06	0.74	-0.02
	CG16974	chr2L	13183849	13191979	-	8131	0.66	1.17	0.48	0.42	0.73	-0.17
	CG12050	chr2L	21094966	21102429	-	7464	0.53	0.95	0.36	1.29	0.73	1.6
	drosha	chr2R	7932429	7936840	+	4412	0.19	0.38	0.11	0.47	0.73	1.42
	blw	chr2R	22799099	22802180	+	3082	1.62	2.74	1.19	1.52	0.73	0.33
	CG3530	chr2R	23389009	23395421	-	6413	0.12	0.26	0.06	0.16	0.73	0.67
	Cbl	chr3L	8424954	8428655	+	3702	0.46	0.82	0.83	0.42	0.73	-0.84
	CG10809	chr3L	9857383	9859889	-	2507	0.12	0.27	0.23	0.21	0.73	-0.11
	Rad9	chr3L	18870045	18872553	-	2509	0.12	0.27	0.07	0.1	0.73	0.29
	CG42263	chr3L	19954547	19955799	-	1253	0.12	0.27	0.2	0	0.73	-1.58
	Vps24	chr3R	4309647	4310947	-	1301	1.06	1.82	1.09	0.6	0.73	-0.76
	Hsc70-4	chr3R	15242687	15246614	+	3928	7.19	11.97	5.89	9.53	0.73	0.69
	CG10407	chr3R	16044747	16045971	-	1225	0.63	1.1	1.43	0.42	0.73	-1.54
	Rab7	chr3R	23993008	23995452	+	2445	0.38	0.69	0.24	0.43	0.73	0.64
	mask	chr3R	24230562	24248853	+	18292	0.29	0.55	0.29	0.4	0.73	0.35
	CG13373	chrX	476984	478191	+	1208	0.64	1.12	0.62	1.08	0.73	0.71
	Csat	chrX	2701124	2703745	-	2622	1.67	2.84	1.55	1.59	0.73	0.03
	Grip	chrX	5966279	5986699	+	20421	0	0.07	0.01	0.01	0.73	0.01
	CG10996	chrX	13796389	13797638	-	1250	0.12	0.27	0.33	0	0.73	-2.11
	CG42271	chrX	14228060	14234066	-	6007	0.43	0.79	0.5	0.04	0.73	-2.06
[truncated: 11,084 more rows]
